# Supplementary material for: Unveiling the role of hexon-associated host proteins in fowl adenovirus serotype 4 replication
Source: Front Vet Sci. 2025 Jun 3;12:1562872. doi: 10.3389/fvets.2025.1562872 (PMC12170584; doi:10.3389/fvets.2025.1562872)
Supplement: Supplementary file 3 [file Supplementary_file_3.xlsx]

## Sheet: Gene Ontology (GO)
Supplementary file S3-Gene Ontology (GO)terms enrichment analysis of Hexon interacting proteins
Protein ID	Symbol	GO_ID	GO term	DB:Reference	Evidence Code	Aspect	DB_Object_Name	Taxon and Interacting taxon	Date
Q6BDR9	Hsp25	GO:0048471	perinuclear region of cytoplasm	PMID:15135047	IDA	cellular_component		taxon:9031	20060206
Q6BDR9	Hsp25	GO:0010243	response to organonitrogen compound	PMID:9716376	IDA	biological_process		taxon:9031	20151228
Q6BDR9	Hsp25	GO:0009408	response to heat	PMID:9716376	IDA	biological_process		taxon:9031	20151228
Q6BDR9	Hsp25	GO:0014070	response to organic cyclic compound	PMID:9716376	IDA	biological_process		taxon:9031	20151228
Q6BDR9	Hsp25	GO:0048471	perinuclear region of cytoplasm	PMID:10437787	NAS	cellular_component		taxon:9031	20060206
Q6BDR9	Hsp25	GO:0009408	response to heat	PMID:10437787	IDA	biological_process		taxon:9031	20060206
Q6BDR9	Hsp25	GO:0009408	response to heat	PMID:651394	IDA	biological_process		taxon:9031	20060206
Q5ZHW8	RPS14	GO:0048027	mRNA 5'-UTR binding	GO_REF:0000107	IEA	molecular_function		taxon:9031	20211127
Q5ZHW8	RPS14	GO:0000122	negative regulation of transcription by RNA polymerase II	GO_REF:0000107	IEA	biological_process		taxon:9031	20211127
Q5ZHW8	RPS14	GO:0005840	ribosome	GO_REF:0000002	IEA	cellular_component		taxon:9031	20211127
Q5ZHW8	RPS14	GO:0006412	translation	PMID:21873635	IBA	biological_process		taxon:9031	20170228
Q5ZHW8	RPS14	GO:0000028	ribosomal small subunit assembly	GO_REF:0000107	IEA	biological_process		taxon:9031	20211127
Q5ZHW8	RPS14	GO:0005737	cytoplasm	GO_REF:0000117	IEA	cellular_component		taxon:9031	20211127
Q5ZHW8	RPS14	GO:0014069	postsynaptic density	GO_REF:0000107	IEA	cellular_component		taxon:9031	20211127
Q5ZHW8	RPS14	GO:0022626	cytosolic ribosome	GO_REF:0000107	IEA	cellular_component		taxon:9031	20211127
Q5ZHW8	RPS14	GO:0005840	ribosome	GO_REF:0000043	IEA	cellular_component		taxon:9031	20211129
Q5ZHW8	RPS14	GO:0003735	structural constituent of ribosome	GO_REF:0000002	IEA	molecular_function		taxon:9031	20211127
Q5ZHW8	RPS14	GO:0048027	mRNA 5'-UTR binding	PMID:21873635	IBA	molecular_function		taxon:9031	20170228
Q5ZHW8	RPS14	GO:0003735	structural constituent of ribosome	GO_REF:0000107	IEA	molecular_function		taxon:9031	20211127
Q5ZHW8	RPS14	GO:0006417	regulation of translation	GO_REF:0000108	IEA	biological_process		taxon:9031	20211130
Q5ZHW8	RPS14	GO:0022627	cytosolic small ribosomal subunit	GO_REF:0000107	IEA	cellular_component		taxon:9031	20211127
Q5ZHW8	RPS14	GO:0030218	erythrocyte differentiation	GO_REF:0000107	IEA	biological_process		taxon:9031	20211127
Q5ZHW8	RPS14	GO:0022627	cytosolic small ribosomal subunit	PMID:21873635	IBA	cellular_component		taxon:9031	20201024
Q5ZHW8	RPS14	GO:0003735	structural constituent of ribosome	PMID:21873635	IBA	molecular_function		taxon:9031	20211110
Q5ZHW8	RPS14	GO:0000028	ribosomal small subunit assembly	PMID:21873635	IBA	biological_process		taxon:9031	20170228
Q5ZHW8	RPS14	GO:0000462	maturation of SSU-rRNA from tricistronic rRNA transcript (SSU-rRNA, 5.8S rRNA, LSU-rRNA)	PMID:21873635	IBA	biological_process		taxon:9031	20170228
Q5ZHW8	RPS14	GO:0005730	nucleolus	GO_REF:0000107	IEA	cellular_component		taxon:9031	20211127
Q5ZHW8	RPS14	GO:0006412	translation	GO_REF:0000002	IEA	biological_process		taxon:9031	20211127
Q5ZHW8	RPS14	GO:0006412	translation	GO_REF:0000107	IEA	biological_process		taxon:9031	20211127
Q5ZHW8	RPS14	GO:0070181	small ribosomal subunit rRNA binding	PMID:21873635	IBA	molecular_function		taxon:9031	20170228
Q5ZHW8	RPS14	GO:0045182	translation regulator activity	GO_REF:0000107	IEA	molecular_function		taxon:9031	20211127
A0A1L1RND0	HSP90AA1	GO:0044295	axonal growth cone	GO_REF:0000107	IEA	cellular_component		taxon:9031	20211127
A0A1L1RND0	HSP90AA1	GO:0044183	protein folding chaperone	GO_REF:0000107	IEA	molecular_function		taxon:9031	20211127
A0A1L1RND0	HSP90AA1	GO:0016887	ATP hydrolysis activity	GO_REF:0000002	IEA	molecular_function		taxon:9031	20211127
A0A1L1RND0	HSP90AA1	GO:0097718	disordered domain specific binding	PMID:21873635	IBA	molecular_function		taxon:9031	20200807
A0A1L1RND0	HSP90AA1	GO:0032991	protein-containing complex	GO_REF:0000107	IEA	cellular_component		taxon:9031	20211127
A0A1L1RND0	HSP90AA1	GO:0051082	unfolded protein binding	GO_REF:0000002	IEA	molecular_function		taxon:9031	20211127
A0A1L1RND0	HSP90AA1	GO:0051897	positive regulation of protein kinase B signaling	GO_REF:0000107	IEA	biological_process		taxon:9031	20211127
A0A1L1RND0	HSP90AA1	GO:0000166	nucleotide binding	GO_REF:0000043	IEA	molecular_function		taxon:9031	20211129
A0A1L1RND0	HSP90AA1	GO:0021955	central nervous system neuron axonogenesis	GO_REF:0000107	IEA	biological_process		taxon:9031	20211127
A0A1L1RND0	HSP90AA1	GO:0032728	positive regulation of interferon-beta production	GO_REF:0000107	IEA	biological_process		taxon:9031	20211127
A0A1L1RND0	HSP90AA1	GO:0030235	nitric-oxide synthase regulator activity	GO_REF:0000107	IEA	molecular_function		taxon:9031	20211127
A0A1L1RND0	HSP90AA1	GO:0005524	ATP binding	GO_REF:0000043	IEA	molecular_function		taxon:9031	20211129
A0A1L1RND0	HSP90AA1	GO:0006457	protein folding	PMID:21873635	IBA	biological_process		taxon:9031	20210904
A0A1L1RND0	HSP90AA1	GO:0045429	positive regulation of nitric oxide biosynthetic process	GO_REF:0000107	IEA	biological_process		taxon:9031	20211127
A0A1L1RND0	HSP90AA1	GO:0032273	positive regulation of protein polymerization	GO_REF:0000107	IEA	biological_process		taxon:9031	20211127
A0A1L1RND0	HSP90AA1	GO:1990782	protein tyrosine kinase binding	GO_REF:0000107	IEA	molecular_function		taxon:9031	20211127
A0A1L1RND0	HSP90AA1	GO:0016887	ATP hydrolysis activity	GO_REF:0000107	IEA	molecular_function		taxon:9031	20211127
A0A1L1RND0	HSP90AA1	GO:0044294	dendritic growth cone	GO_REF:0000107	IEA	cellular_component		taxon:9031	20211127
A0A1L1RND0	HSP90AA1	GO:0032880	regulation of protein localization	GO_REF:0000107	IEA	biological_process		taxon:9031	20211127
A0A1L1RND0	HSP90AA1	GO:0050821	protein stabilization	GO_REF:0000107	IEA	biological_process		taxon:9031	20211127
A0A1L1RND0	HSP90AA1	GO:0006457	protein folding	GO_REF:0000107	IEA	biological_process		taxon:9031	20211127
A0A1L1RND0	HSP90AA1	GO:0005524	ATP binding	GO_REF:0000107	IEA	molecular_function		taxon:9031	20211127
A0A1L1RND0	HSP90AA1	GO:0048675	axon extension	GO_REF:0000107	IEA	biological_process		taxon:9031	20211127
A0A1L1RND0	HSP90AA1	GO:1903364	positive regulation of cellular protein catabolic process	GO_REF:0000107	IEA	biological_process		taxon:9031	20211127
A0A1L1RND0	HSP90AA1	GO:0030010	establishment of cell polarity	GO_REF:0000107	IEA	biological_process		taxon:9031	20211127
A0A1L1RND0	HSP90AA1	GO:0097718	disordered domain specific binding	GO_REF:0000107	IEA	molecular_function		taxon:9031	20211127
A0A1L1RND0	HSP90AA1	GO:0005634	nucleus	PMID:21873635	IBA	cellular_component		taxon:9031	20180918
A0A1L1RND0	HSP90AA1	GO:0001934	positive regulation of protein phosphorylation	GO_REF:0000107	IEA	biological_process		taxon:9031	20211127
A0A1L1RND0	HSP90AA1	GO:0048471	perinuclear region of cytoplasm	PMID:21873635	IBA	cellular_component		taxon:9031	20180918
A0A1L1RND0	HSP90AA1	GO:0005829	cytosol	GO_REF:0000107	IEA	cellular_component		taxon:9031	20211127
A0A1L1RND0	HSP90AA1	GO:0050821	protein stabilization	PMID:21873635	IBA	biological_process		taxon:9031	20210904
A0A1L1RND0	HSP90AA1	GO:0048471	perinuclear region of cytoplasm	GO_REF:0000107	IEA	cellular_component		taxon:9031	20211127
A0A1L1RND0	HSP90AA1	GO:0043209	myelin sheath	PMID:21873635	IBA	cellular_component		taxon:9031	20180918
A0A1L1RND0	HSP90AA1	GO:0005737	cytoplasm	GO_REF:0000107	IEA	cellular_component		taxon:9031	20211127
A0A1L1RND0	HSP90AA1	GO:0051020	GTPase binding	GO_REF:0000107	IEA	molecular_function		taxon:9031	20211127
A0A1L1RND0	HSP90AA1	GO:0034605	cellular response to heat	GO_REF:0000107	IEA	biological_process		taxon:9031	20211127
A0A1L1RND0	HSP90AA1	GO:0030911	TPR domain binding	GO_REF:0000107	IEA	molecular_function		taxon:9031	20211127
A0A1L1RND0	HSP90AA1	GO:0031625	ubiquitin protein ligase binding	GO_REF:0000107	IEA	molecular_function		taxon:9031	20211127
A0A1L1RND0	HSP90AA1	GO:0042803	protein homodimerization activity	GO_REF:0000107	IEA	molecular_function		taxon:9031	20211127
A0A1L1RND0	HSP90AA1	GO:0007004	telomere maintenance via telomerase	GO_REF:0000107	IEA	biological_process		taxon:9031	20211127
A0A1L1RND0	HSP90AA1	GO:0002230	positive regulation of defense response to virus by host	GO_REF:0000107	IEA	biological_process		taxon:9031	20211127
A0A1L1RND0	HSP90AA1	GO:0005524	ATP binding	GO_REF:0000002	IEA	molecular_function		taxon:9031	20211127
A0A1L1RND0	HSP90AA1	GO:0098586	cellular response to virus	GO_REF:0000107	IEA	biological_process		taxon:9031	20211127
A0A1L1RND0	HSP90AA1	GO:0043025	neuronal cell body	GO_REF:0000107	IEA	cellular_component		taxon:9031	20211127
A0A1L1RND0	HSP90AA1	GO:0005524	ATP binding	PMID:21873635	IBA	molecular_function		taxon:9031	20200807
A0A1L1RND0	HSP90AA1	GO:0002218	activation of innate immune response	GO_REF:0000107	IEA	biological_process		taxon:9031	20211127
A0A1L1RND0	HSP90AA1	GO:0006457	protein folding	GO_REF:0000002	IEA	biological_process		taxon:9031	20211127
A0A1L1RND0	HSP90AA1	GO:0005829	cytosol	PMID:21873635	IBA	cellular_component		taxon:9031	20210904
A0A1L1RND0	HSP90AA1	GO:0042981	regulation of apoptotic process	GO_REF:0000107	IEA	biological_process		taxon:9031	20211127
A0A1L1RND0	HSP90AA1	GO:0048156	tau protein binding	GO_REF:0000107	IEA	molecular_function		taxon:9031	20211127
A0A1L1RND0	HSP90AA1	GO:0043025	neuronal cell body	PMID:21873635	IBA	cellular_component		taxon:9031	20180918
A0A1L1RND0	HSP90AA1	GO:0051131	chaperone-mediated protein complex assembly	GO_REF:0000107	IEA	biological_process		taxon:9031	20211127
A0A1L1RND0	HSP90AA1	GO:1902949	positive regulation of tau-protein kinase activity	GO_REF:0000107	IEA	biological_process		taxon:9031	20211127
A0A1L1RND0	HSP90AA1	GO:0051082	unfolded protein binding	PMID:21873635	IBA	molecular_function		taxon:9031	20190111
A0A1L1RND0	HSP90AA1	GO:0051973	positive regulation of telomerase activity	GO_REF:0000107	IEA	biological_process		taxon:9031	20211127
A0A1L1RND0	HSP90AA1	GO:0033138	positive regulation of peptidyl-serine phosphorylation	GO_REF:0000107	IEA	biological_process		taxon:9031	20211127
A0A1L1RND0	HSP90AA1	GO:1905323	telomerase holoenzyme complex assembly	GO_REF:0000107	IEA	biological_process		taxon:9031	20211127
A0A1L1RND0	HSP90AA1	GO:0032991	protein-containing complex	PMID:21873635	IBA	cellular_component		taxon:9031	20210529
A0A1L1RND0	HSP90AA1	GO:0031396	regulation of protein ubiquitination	GO_REF:0000107	IEA	biological_process		taxon:9031	20211127
A0A1L1RND0	HSP90AA1	GO:0070182	DNA polymerase binding	GO_REF:0000107	IEA	molecular_function		taxon:9031	20211127
A0A1L1RND0	HSP90AA1	GO:0042826	histone deacetylase binding	GO_REF:0000107	IEA	molecular_function		taxon:9031	20211127
A0A1L1RND0	HSP90AA1	GO:0005739	mitochondrion	GO_REF:0000107	IEA	cellular_component		taxon:9031	20211127
A0A1L1RND0	HSP90AA1	GO:0005886	plasma membrane	PMID:21873635	IBA	cellular_component		taxon:9031	20210904
A0A1L1RND0	HSP90AA1	GO:0045040	protein insertion into mitochondrial outer membrane	GO_REF:0000107	IEA	biological_process		taxon:9031	20211127
A0A1L1RND0	HSP90AA1	GO:0034605	cellular response to heat	PMID:21873635	IBA	biological_process		taxon:9031	20210904
A0A1L1RND0	HSP90AA1	GO:0042802	identical protein binding	GO_REF:0000107	IEA	molecular_function		taxon:9031	20211127
A0A1L1RND0	HSP90AA1	GO:0097110	scaffold protein binding	GO_REF:0000107	IEA	molecular_function		taxon:9031	20211127
A0A1D5PS29	EEF2	GO:0019901	protein kinase binding	GO_REF:0000107	IEA	molecular_function		taxon:9031	20211127
A0A1D5PS29	EEF2	GO:0006412	translation	GO_REF:0000043	IEA	biological_process		taxon:9031	20211129
A0A1D5PS29	EEF2	GO:0005525	GTP binding	GO_REF:0000043	IEA	molecular_function		taxon:9031	20211129
A0A1D5PS29	EEF2	GO:0005525	GTP binding	GO_REF:0000002	IEA	molecular_function		taxon:9031	20211127
A0A1D5PS29	EEF2	GO:0003746	translation elongation factor activity	PMID:21873635	IBA	molecular_function		taxon:9031	20170228
A0A1D5PS29	EEF2	GO:0016235	aggresome	GO_REF:0000107	IEA	cellular_component		taxon:9031	20211127
A0A1D5PS29	EEF2	GO:1990904	ribonucleoprotein complex	PMID:21873635	IBA	cellular_component		taxon:9031	20200810
A0A1D5PS29	EEF2	GO:0045727	positive regulation of translation	GO_REF:0000107	IEA	biological_process		taxon:9031	20211127
A0A1D5PS29	EEF2	GO:0043022	ribosome binding	GO_REF:0000107	IEA	molecular_function		taxon:9031	20211127
A0A1D5PS29	EEF2	GO:0043022	ribosome binding	PMID:21873635	IBA	molecular_function		taxon:9031	20210531
A0A1D5PS29	EEF2	GO:1990904	ribonucleoprotein complex	GO_REF:0000107	IEA	cellular_component		taxon:9031	20211127
A0A1D5PS29	EEF2	GO:0005886	plasma membrane	GO_REF:0000107	IEA	cellular_component		taxon:9031	20211127
A0A1D5PS29	EEF2	GO:0003924	GTPase activity	GO_REF:0000002	IEA	molecular_function		taxon:9031	20211127
A0A1D5PS29	EEF2	GO:0000166	nucleotide binding	GO_REF:0000043	IEA	molecular_function		taxon:9031	20211129
A0A1D5PS29	EEF2	GO:0005844	polysome	GO_REF:0000107	IEA	cellular_component		taxon:9031	20211127
A0A1D5PS29	EEF2	GO:0045202	synapse	GO_REF:0000107	IEA	cellular_component		taxon:9031	20211127
A0A1D5PS29	EEF2	GO:0002244	hematopoietic progenitor cell differentiation	GO_REF:0000107	IEA	biological_process		taxon:9031	20211127
A0A1D5PS29	EEF2	GO:0006414	translational elongation	PMID:21873635	IBA	biological_process		taxon:9031	20201001
A0A1D5PS29	EEF2	GO:0003924	GTPase activity	GO_REF:0000107	IEA	molecular_function		taxon:9031	20211127
A0A1D5PS29	EEF2	GO:0005737	cytoplasm	GO_REF:0000107	IEA	cellular_component		taxon:9031	20211127
A0A1D5PS29	EEF2	GO:0006414	translational elongation	GO_REF:0000107	IEA	biological_process		taxon:9031	20211127
A0A1D5PS29	EEF2	GO:0005829	cytosol	GO_REF:0000107	IEA	cellular_component		taxon:9031	20211127
E1BY89	RPL23	GO:0072717	cellular response to actinomycin D	GO_REF:0000107	IEA	biological_process		taxon:9031	20211127
E1BY89	RPL23	GO:0003735	structural constituent of ribosome	GO_REF:0000002	IEA	molecular_function		taxon:9031	20211127
E1BY89	RPL23	GO:0005654	nucleoplasm	GO_REF:0000107	IEA	cellular_component		taxon:9031	20211127
E1BY89	RPL23	GO:0005737	cytoplasm	GO_REF:0000117	IEA	cellular_component		taxon:9031	20211127
E1BY89	RPL23	GO:1990948	ubiquitin ligase inhibitor activity	GO_REF:0000107	IEA	molecular_function		taxon:9031	20211127
E1BY89	RPL23	GO:1904667	negative regulation of ubiquitin protein ligase activity	GO_REF:0000107	IEA	biological_process		taxon:9031	20211127
E1BY89	RPL23	GO:0070180	large ribosomal subunit rRNA binding	PMID:21873635	IBA	molecular_function		taxon:9031	20170228
E1BY89	RPL23	GO:0022625	cytosolic large ribosomal subunit	GO_REF:0000107	IEA	cellular_component		taxon:9031	20211127
E1BY89	RPL23	GO:0006412	translation	GO_REF:0000002	IEA	biological_process		taxon:9031	20211127
E1BY89	RPL23	GO:0001223	transcription coactivator binding	GO_REF:0000107	IEA	molecular_function		taxon:9031	20211127
E1BY89	RPL23	GO:0032991	protein-containing complex	GO_REF:0000107	IEA	cellular_component		taxon:9031	20211127
E1BY89	RPL23	GO:1901798	positive regulation of signal transduction by p53 class mediator	GO_REF:0000107	IEA	biological_process		taxon:9031	20211127
E1BY89	RPL23	GO:0003735	structural constituent of ribosome	GO_REF:0000107	IEA	molecular_function		taxon:9031	20211127
E1BY89	RPL23	GO:0031625	ubiquitin protein ligase binding	GO_REF:0000107	IEA	molecular_function		taxon:9031	20211127
E1BY89	RPL23	GO:0010628	positive regulation of gene expression	GO_REF:0000107	IEA	biological_process		taxon:9031	20211127
E1BY89	RPL23	GO:2000059	negative regulation of ubiquitin-dependent protein catabolic process	GO_REF:0000107	IEA	biological_process		taxon:9031	20211127
E1BY89	RPL23	GO:0005730	nucleolus	GO_REF:0000107	IEA	cellular_component		taxon:9031	20211127
E1BY89	RPL23	GO:0008284	positive regulation of cell population proliferation	GO_REF:0000107	IEA	biological_process		taxon:9031	20211127
E1BY89	RPL23	GO:0005840	ribosome	GO_REF:0000002	IEA	cellular_component		taxon:9031	20211127
E1BY89	RPL23	GO:0005737	cytoplasm	GO_REF:0000107	IEA	cellular_component		taxon:9031	20211127
E1BY89	RPL23	GO:0032986	protein-DNA complex disassembly	GO_REF:0000107	IEA	biological_process		taxon:9031	20211127
E1BY89	RPL23	GO:0043229	intracellular organelle	GO_REF:0000117	IEA	cellular_component		taxon:9031	20211127
E1BY89	RPL23	GO:0070314	G1 to G0 transition	GO_REF:0000107	IEA	biological_process		taxon:9031	20211127
E1BY89	RPL23	GO:0022626	cytosolic ribosome	GO_REF:0000107	IEA	cellular_component		taxon:9031	20211127
E1BY89	RPL23	GO:0000122	negative regulation of transcription by RNA polymerase II	GO_REF:0000107	IEA	biological_process		taxon:9031	20211127
E1BY89	RPL23	GO:0003735	structural constituent of ribosome	PMID:21873635	IBA	molecular_function		taxon:9031	20210529
E1BY89	RPL23	GO:0005840	ribosome	GO_REF:0000043	IEA	cellular_component		taxon:9031	20211129
E1BY89	RPL23	GO:0050821	protein stabilization	GO_REF:0000107	IEA	biological_process		taxon:9031	20211127
E1BY89	RPL23	GO:1903450	regulation of G1 to G0 transition	GO_REF:0000107	IEA	biological_process		taxon:9031	20211127
E1BY89	RPL23	GO:0022625	cytosolic large ribosomal subunit	PMID:21873635	IBA	cellular_component		taxon:9031	20200808
A0A3Q3AQV2	SEC31A	GO:0005789	endoplasmic reticulum membrane	GO_REF:0000044	IEA	cellular_component		taxon:9031	20211127
A0A3Q3AQV2	SEC31A	GO:0005783	endoplasmic reticulum	GO_REF:0000043	IEA	cellular_component		taxon:9031	20211129
A0A3Q3AQV2	SEC31A	GO:0006888	endoplasmic reticulum to Golgi vesicle-mediated transport	GO_REF:0000002	IEA	biological_process		taxon:9031	20211127
A0A3Q3AQV2	SEC31A	GO:0016192	vesicle-mediated transport	GO_REF:0000043	IEA	biological_process		taxon:9031	20211129
F1NBN1	SEC61A1	GO:0039019	pronephric nephron development	GO_REF:0000107	IEA	biological_process		taxon:9031	20211127
F1NBN1	SEC61A1	GO:0016020	membrane	GO_REF:0000107	IEA	cellular_component		taxon:9031	20211127
F1NBN1	SEC61A1	GO:0043022	ribosome binding	GO_REF:0000107	IEA	molecular_function		taxon:9031	20211127
F1NBN1	SEC61A1	GO:0016020	membrane	GO_REF:0000043	IEA	cellular_component		taxon:9031	20211129
F1NBN1	SEC61A1	GO:0031204	posttranslational protein targeting to membrane, translocation	PMID:21873635	IBA	biological_process		taxon:9031	20190821
F1NBN1	SEC61A1	GO:0006620	posttranslational protein targeting to endoplasmic reticulum membrane	GO_REF:0000107	IEA	biological_process		taxon:9031	20211127
F1NBN1	SEC61A1	GO:0030176	integral component of endoplasmic reticulum membrane	GO_REF:0000107	IEA	cellular_component		taxon:9031	20211127
F1NBN1	SEC61A1	GO:0007029	endoplasmic reticulum organization	GO_REF:0000107	IEA	biological_process		taxon:9031	20211127
F1NBN1	SEC61A1	GO:0005783	endoplasmic reticulum	GO_REF:0000043	IEA	cellular_component		taxon:9031	20211129
F1NBN1	SEC61A1	GO:0070588	calcium ion transmembrane transport	GO_REF:0000108	IEA	biological_process		taxon:9031	20211130
F1NBN1	SEC61A1	GO:0006613	cotranslational protein targeting to membrane	GO_REF:0000107	IEA	biological_process		taxon:9031	20211127
F1NBN1	SEC61A1	GO:0005789	endoplasmic reticulum membrane	GO_REF:0000044	IEA	cellular_component		taxon:9031	20211127
F1NBN1	SEC61A1	GO:0006614	SRP-dependent cotranslational protein targeting to membrane	GO_REF:0000107	IEA	biological_process		taxon:9031	20211127
F1NBN1	SEC61A1	GO:0043022	ribosome binding	PMID:21873635	IBA	molecular_function		taxon:9031	20210529
F1NBN1	SEC61A1	GO:0006616	SRP-dependent cotranslational protein targeting to membrane, translocation	PMID:21873635	IBA	biological_process		taxon:9031	20180302
F1NBN1	SEC61A1	GO:0016020	membrane	GO_REF:0000002	IEA	cellular_component		taxon:9031	20211127
F1NBN1	SEC61A1	GO:0005784	Sec61 translocon complex	PMID:21873635	IBA	cellular_component		taxon:9031	20180302
F1NBN1	SEC61A1	GO:0005262	calcium channel activity	GO_REF:0000107	IEA	molecular_function		taxon:9031	20211127
F1NBN1	SEC61A1	GO:0005789	endoplasmic reticulum membrane	GO_REF:0000107	IEA	cellular_component		taxon:9031	20211127
F1NBN1	SEC61A1	GO:0005048	signal sequence binding	PMID:21873635	IBA	molecular_function		taxon:9031	20180302
F1NBN1	SEC61A1	GO:0016020	membrane	GO_REF:0000044	IEA	cellular_component		taxon:9031	20211127
F1NBN1	SEC61A1	GO:0031204	posttranslational protein targeting to membrane, translocation	GO_REF:0000107	IEA	biological_process		taxon:9031	20211127
F1NBN1	SEC61A1	GO:0015031	protein transport	GO_REF:0000002	IEA	biological_process		taxon:9031	20211127
F1NBN1	SEC61A1	GO:0008320	protein transmembrane transporter activity	PMID:21873635	IBA	molecular_function		taxon:9031	20180302
F1NBN1	SEC61A1	GO:0016021	integral component of membrane	GO_REF:0000043	IEA	cellular_component		taxon:9031	20211129
F1NBN1	SEC61A1	GO:0045048	protein insertion into ER membrane	GO_REF:0000107	IEA	biological_process		taxon:9031	20211127
F1NBN1	SEC61A1	GO:0015031	protein transport	GO_REF:0000043	IEA	biological_process		taxon:9031	20211129
E6N1V8	GNB2L1	GO:0051901	positive regulation of mitochondrial depolarization	GO_REF:0000107	IEA	biological_process		taxon:9031	20211127
E6N1V8	GNB2L1	GO:0005654	nucleoplasm	GO_REF:0000107	IEA	cellular_component		taxon:9031	20211127
E6N1V8	GNB2L1	GO:0032091	negative regulation of protein binding	GO_REF:0000107	IEA	biological_process		taxon:9031	20211127
E6N1V8	GNB2L1	GO:0005634	nucleus	GO_REF:0000107	IEA	cellular_component		taxon:9031	20211127
E6N1V8	GNB2L1	GO:0010629	negative regulation of gene expression	GO_REF:0000107	IEA	biological_process		taxon:9031	20211127
E6N1V8	GNB2L1	GO:0031334	positive regulation of protein-containing complex assembly	GO_REF:0000107	IEA	biological_process		taxon:9031	20211127
E6N1V8	GNB2L1	GO:1990630	IRE1-RACK1-PP2A complex	GO_REF:0000107	IEA	cellular_component		taxon:9031	20211127
E6N1V8	GNB2L1	GO:0051343	positive regulation of cyclic-nucleotide phosphodiesterase activity	GO_REF:0000107	IEA	biological_process		taxon:9031	20211127
E6N1V8	GNB2L1	GO:0008656	cysteine-type endopeptidase activator activity involved in apoptotic process	GO_REF:0000107	IEA	molecular_function		taxon:9031	20211127
E6N1V8	GNB2L1	GO:0005737	cytoplasm	GO_REF:0000107	IEA	cellular_component		taxon:9031	20211127
E6N1V8	GNB2L1	GO:0042169	SH2 domain binding	GO_REF:0000107	IEA	molecular_function		taxon:9031	20211127
E6N1V8	GNB2L1	GO:0005080	protein kinase C binding	GO_REF:0000107	IEA	molecular_function		taxon:9031	20211127
E6N1V8	GNB2L1	GO:0048471	perinuclear region of cytoplasm	GO_REF:0000107	IEA	cellular_component		taxon:9031	20211127
E6N1V8	GNB2L1	GO:0030496	midbody	GO_REF:0000107	IEA	cellular_component		taxon:9031	20211127
E6N1V8	GNB2L1	GO:0051898	negative regulation of protein kinase B signaling	GO_REF:0000107	IEA	biological_process		taxon:9031	20211127
E6N1V8	GNB2L1	GO:0019903	protein phosphatase binding	GO_REF:0000107	IEA	molecular_function		taxon:9031	20211127
E6N1V8	GNB2L1	GO:0061099	negative regulation of protein tyrosine kinase activity	GO_REF:0000108	IEA	biological_process		taxon:9031	20211130
E6N1V8	GNB2L1	GO:0005829	cytosol	GO_REF:0000107	IEA	cellular_component		taxon:9031	20211127
E6N1V8	GNB2L1	GO:0032436	positive regulation of proteasomal ubiquitin-dependent protein catabolic process	GO_REF:0000107	IEA	biological_process		taxon:9031	20211127
E6N1V8	GNB2L1	GO:0072344	rescue of stalled ribosome	GO_REF:0000107	IEA	biological_process		taxon:9031	20211127
E6N1V8	GNB2L1	GO:0035591	signaling adaptor activity	GO_REF:0000107	IEA	molecular_function		taxon:9031	20211127
E6N1V8	GNB2L1	GO:0045879	negative regulation of smoothened signaling pathway	GO_REF:0000107	IEA	biological_process		taxon:9031	20211127
E6N1V8	GNB2L1	GO:0043065	positive regulation of apoptotic process	GO_REF:0000107	IEA	biological_process		taxon:9031	20211127
E6N1V8	GNB2L1	GO:0030308	negative regulation of cell growth	GO_REF:0000107	IEA	biological_process		taxon:9031	20211127
E6N1V8	GNB2L1	GO:0001891	phagocytic cup	GO_REF:0000107	IEA	cellular_component		taxon:9031	20211127
E6N1V8	GNB2L1	GO:0030335	positive regulation of cell migration	GO_REF:0000107	IEA	biological_process		taxon:9031	20211127
E6N1V8	GNB2L1	GO:2001244	positive regulation of intrinsic apoptotic signaling pathway	GO_REF:0000107	IEA	biological_process		taxon:9031	20211127
E6N1V8	GNB2L1	GO:0019899	enzyme binding	GO_REF:0000107	IEA	molecular_function		taxon:9031	20211127
E6N1V8	GNB2L1	GO:0015935	small ribosomal subunit	GO_REF:0000002	IEA	cellular_component		taxon:9031	20211127
E6N1V8	GNB2L1	GO:0030332	cyclin binding	GO_REF:0000107	IEA	molecular_function		taxon:9031	20211127
E6N1V8	GNB2L1	GO:0005739	mitochondrion	GO_REF:0000107	IEA	cellular_component		taxon:9031	20211127
E6N1V8	GNB2L1	GO:0071333	cellular response to glucose stimulus	GO_REF:0000107	IEA	biological_process		taxon:9031	20211127
E6N1V8	GNB2L1	GO:0042998	positive regulation of Golgi to plasma membrane protein transport	GO_REF:0000107	IEA	biological_process		taxon:9031	20211127
E6N1V8	GNB2L1	GO:0043022	ribosome binding	GO_REF:0000107	IEA	molecular_function		taxon:9031	20211127
E6N1V8	GNB2L1	GO:1903208	negative regulation of hydrogen peroxide-induced neuron death	GO_REF:0000107	IEA	biological_process		taxon:9031	20211127
E6N1V8	GNB2L1	GO:0033137	negative regulation of peptidyl-serine phosphorylation	GO_REF:0000107	IEA	biological_process		taxon:9031	20211127
E6N1V8	GNB2L1	GO:0030971	receptor tyrosine kinase binding	GO_REF:0000107	IEA	molecular_function		taxon:9031	20211127
E6N1V8	GNB2L1	GO:0042803	protein homodimerization activity	GO_REF:0000107	IEA	molecular_function		taxon:9031	20211127
E6N1V8	GNB2L1	GO:0071363	cellular response to growth factor stimulus	GO_REF:0000107	IEA	biological_process		taxon:9031	20211127
E6N1V8	GNB2L1	GO:0006919	activation of cysteine-type endopeptidase activity involved in apoptotic process	GO_REF:0000107	IEA	biological_process		taxon:9031	20211127
E6N1V8	GNB2L1	GO:0030292	protein tyrosine kinase inhibitor activity	GO_REF:0000107	IEA	molecular_function		taxon:9031	20211127
E6N1V8	GNB2L1	GO:0043022	ribosome binding	GO_REF:0000002	IEA	molecular_function		taxon:9031	20211127
E6N1V8	GNB2L1	GO:0043547	positive regulation of GTPase activity	GO_REF:0000107	IEA	biological_process		taxon:9031	20211127
E6N1V8	GNB2L1	GO:0001934	positive regulation of protein phosphorylation	GO_REF:0000107	IEA	biological_process		taxon:9031	20211127
E6N1V8	GNB2L1	GO:0016567	protein ubiquitination	GO_REF:0000107	IEA	biological_process		taxon:9031	20211127
E6N1V8	GNB2L1	GO:0050765	negative regulation of phagocytosis	GO_REF:0000107	IEA	biological_process		taxon:9031	20211127
E6N1V8	GNB2L1	GO:0051726	regulation of cell cycle	GO_REF:0000107	IEA	biological_process		taxon:9031	20211127
E6N1V8	GNB2L1	GO:0051434	BH3 domain binding	GO_REF:0000107	IEA	molecular_function		taxon:9031	20211127
A0A3Q3A3Q2	A0A3Q3A3Q2	GO:0008488	gamma-glutamyl carboxylase activity	GO_REF:0000002	IEA	molecular_function		taxon:9031	20211127
A0A3Q3A3Q2	A0A3Q3A3Q2	GO:0017187	peptidyl-glutamic acid carboxylation	GO_REF:0000002	IEA	biological_process		taxon:9031	20211127
A0A3Q3A3Q2	A0A3Q3A3Q2	GO:0008488	gamma-glutamyl carboxylase activity	PMID:21873635	IBA	molecular_function		taxon:9031	20190726
A0A3Q3A3Q2	A0A3Q3A3Q2	GO:0017187	peptidyl-glutamic acid carboxylation	PMID:21873635	IBA	biological_process		taxon:9031	20190726
A0A3Q3A3Q2	A0A3Q3A3Q2	GO:0019842	vitamin binding	PMID:21873635	IBA	molecular_function		taxon:9031	20190726
A0A1D5PTH2	CYP20A1	GO:0016021	integral component of membrane	GO_REF:0000043	IEA	cellular_component		taxon:9031	20211129
A0A1D5PTH2	CYP20A1	GO:0005506	iron ion binding	GO_REF:0000002	IEA	molecular_function		taxon:9031	20211127
A0A1D5PTH2	CYP20A1	GO:0020037	heme binding	GO_REF:0000002	IEA	molecular_function		taxon:9031	20211127
A0A1D5PTH2	CYP20A1	GO:0016705	oxidoreductase activity, acting on paired donors, with incorporation or reduction of molecular oxygen	GO_REF:0000002	IEA	molecular_function		taxon:9031	20211127
A0A1D5PTH2	CYP20A1	GO:0016020	membrane	GO_REF:0000043	IEA	cellular_component		taxon:9031	20211129
A0A1D5PTH2	CYP20A1	GO:0004497	monooxygenase activity	GO_REF:0000002	IEA	molecular_function		taxon:9031	20211127
A0A1D5PTH2	CYP20A1	GO:0046872	metal ion binding	GO_REF:0000043	IEA	molecular_function		taxon:9031	20211129
Q9DEA3	PCNA	GO:0008022	protein C-terminus binding	GO_REF:0000107	IEA	molecular_function		taxon:9031	20211127
Q9DEA3	PCNA	GO:0035035	histone acetyltransferase binding	GO_REF:0000107	IEA	molecular_function		taxon:9031	20211127
Q9DEA3	PCNA	GO:0000701	purine-specific mismatch base pair DNA N-glycosylase activity	GO_REF:0000107	IEA	molecular_function		taxon:9031	20211127
Q9DEA3	PCNA	GO:0030855	epithelial cell differentiation	GO_REF:0000107	IEA	biological_process		taxon:9031	20211127
Q9DEA3	PCNA	GO:0031297	replication fork processing	GO_REF:0000107	IEA	biological_process		taxon:9031	20211127
Q9DEA3	PCNA	GO:0032139	dinucleotide insertion or deletion binding	GO_REF:0000107	IEA	molecular_function		taxon:9031	20211127
Q9DEA3	PCNA	GO:0005634	nucleus	GO_REF:0000107	IEA	cellular_component		taxon:9031	20211127
Q9DEA3	PCNA	GO:0019899	enzyme binding	GO_REF:0000107	IEA	molecular_function		taxon:9031	20211127
Q9DEA3	PCNA	GO:0070557	PCNA-p21 complex	GO_REF:0000024	ISS	cellular_component		taxon:9031	20100611
Q9DEA3	PCNA	GO:0003682	chromatin binding	GO_REF:0000107	IEA	molecular_function		taxon:9031	20211127
Q9DEA3	PCNA	GO:0006272	leading strand elongation	PMID:21873635	IBA	biological_process		taxon:9031	20170228
Q9DEA3	PCNA	GO:0005657	replication fork	GO_REF:0000107	IEA	cellular_component		taxon:9031	20211127
Q9DEA3	PCNA	GO:0032077	positive regulation of deoxyribonuclease activity	GO_REF:0000107	IEA	biological_process		taxon:9031	20211127
Q9DEA3	PCNA	GO:0003677	DNA binding	GO_REF:0000043	IEA	molecular_function		taxon:9031	20211129
Q9DEA3	PCNA	GO:0003677	DNA binding	GO_REF:0000002	IEA	molecular_function		taxon:9031	20211127
Q9DEA3	PCNA	GO:0070182	DNA polymerase binding	GO_REF:0000107	IEA	molecular_function		taxon:9031	20211127
Q9DEA3	PCNA	GO:0006298	mismatch repair	GO_REF:0000107	IEA	biological_process		taxon:9031	20211127
Q9DEA3	PCNA	GO:0005813	centrosome	GO_REF:0000107	IEA	cellular_component		taxon:9031	20211127
Q9DEA3	PCNA	GO:0006287	base-excision repair, gap-filling	GO_REF:0000107	IEA	biological_process		taxon:9031	20211127
Q9DEA3	PCNA	GO:0034644	cellular response to UV	GO_REF:0000107	IEA	biological_process		taxon:9031	20211127
Q9DEA3	PCNA	GO:0006298	mismatch repair	PMID:21873635	IBA	biological_process		taxon:9031	20170228
Q9DEA3	PCNA	GO:0016604	nuclear body	GO_REF:0000107	IEA	cellular_component		taxon:9031	20211127
Q9DEA3	PCNA	GO:0005654	nucleoplasm	GO_REF:0000107	IEA	cellular_component		taxon:9031	20211127
Q9DEA3	PCNA	GO:0000785	chromatin	GO_REF:0000107	IEA	cellular_component		taxon:9031	20211127
Q9DEA3	PCNA	GO:0070557	PCNA-p21 complex	GO_REF:0000107	IEA	cellular_component		taxon:9031	20211127
Q9DEA3	PCNA	GO:0005654	nucleoplasm	Reactome:R-GGA-216988	TAS	cellular_component		taxon:9031	20080326
Q9DEA3	PCNA	GO:0019899	enzyme binding	PMID:11453553	IPI	molecular_function		taxon:9031	20060829
Q9DEA3	PCNA	GO:0032405	MutLalpha complex binding	GO_REF:0000107	IEA	molecular_function		taxon:9031	20211127
Q9DEA3	PCNA	GO:1902990	mitotic telomere maintenance via semi-conservative replication	GO_REF:0000107	IEA	biological_process		taxon:9031	20211127
Q9DEA3	PCNA	GO:0019985	translesion synthesis	GO_REF:0000024	ISS	biological_process		taxon:9031	20100611
Q9DEA3	PCNA	GO:0030971	receptor tyrosine kinase binding	GO_REF:0000107	IEA	molecular_function		taxon:9031	20211127
Q9DEA3	PCNA	GO:0003684	damaged DNA binding	GO_REF:0000107	IEA	molecular_function		taxon:9031	20211127
Q9DEA3	PCNA	GO:0000122	negative regulation of transcription by RNA polymerase II	GO_REF:0000107	IEA	biological_process		taxon:9031	20211127
Q9DEA3	PCNA	GO:0042802	identical protein binding	GO_REF:0000107	IEA	molecular_function		taxon:9031	20211127
Q9DEA3	PCNA	GO:0044877	protein-containing complex binding	GO_REF:0000107	IEA	molecular_function		taxon:9031	20211127
Q9DEA3	PCNA	GO:0030337	DNA polymerase processivity factor activity	GO_REF:0000002	IEA	molecular_function		taxon:9031	20211127
Q9DEA3	PCNA	GO:0045740	positive regulation of DNA replication	GO_REF:0000107	IEA	biological_process		taxon:9031	20211127
Q9DEA3	PCNA	GO:0071466	cellular response to xenobiotic stimulus	GO_REF:0000107	IEA	biological_process		taxon:9031	20211127
Q9DEA3	PCNA	GO:0000307	cyclin-dependent protein kinase holoenzyme complex	GO_REF:0000107	IEA	cellular_component		taxon:9031	20211127
Q9DEA3	PCNA	GO:0043626	PCNA complex	GO_REF:0000107	IEA	cellular_component		taxon:9031	20211127
Q9DEA3	PCNA	GO:0043626	PCNA complex	PMID:21873635	IBA	cellular_component		taxon:9031	20170228
Q9DEA3	PCNA	GO:0006275	regulation of DNA replication	GO_REF:0000002	IEA	biological_process		taxon:9031	20211127
Q9DEA3	PCNA	GO:0003682	chromatin binding	GO_REF:0000024	ISS	molecular_function		taxon:9031	20180706
Q9DEA3	PCNA	GO:0006260	DNA replication	GO_REF:0000043	IEA	biological_process		taxon:9031	20211129
Q9DEA3	PCNA	GO:0005634	nucleus	GO_REF:0000043	IEA	cellular_component		taxon:9031	20211129
Q9DEA3	PCNA	GO:0000785	chromatin	GO_REF:0000024	ISS	cellular_component		taxon:9031	20180706
Q9DEA3	PCNA	GO:0005634	nucleus	GO_REF:0000044	IEA	cellular_component		taxon:9031	20211127
Q9DEA3	PCNA	GO:1900264	positive regulation of DNA-directed DNA polymerase activity	GO_REF:0000107	IEA	biological_process		taxon:9031	20211127
Q9DEA3	PCNA	GO:0005654	nucleoplasm	Reactome:R-GGA-353476	TAS	cellular_component		taxon:9031	20080326
Q9DEA3	PCNA	GO:0005652	nuclear lamina	GO_REF:0000107	IEA	cellular_component		taxon:9031	20211127
Q9DEA3	PCNA	GO:0043596	nuclear replication fork	GO_REF:0000107	IEA	cellular_component		taxon:9031	20211127
Q9DEA3	PCNA	GO:0045739	positive regulation of DNA repair	GO_REF:0000107	IEA	biological_process		taxon:9031	20211127
Q9DEA3	PCNA	GO:0005634	nucleus	PMID:17534940	IDA	cellular_component		taxon:9031	20151217
Q9DEA3	PCNA	GO:0030337	DNA polymerase processivity factor activity	PMID:21873635	IBA	molecular_function		taxon:9031	20170228
Q9DEA3	PCNA	GO:0019985	translesion synthesis	PMID:21873635	IBA	biological_process		taxon:9031	20170228
Q9DEA3	PCNA	GO:0019985	translesion synthesis	GO_REF:0000107	IEA	biological_process		taxon:9031	20211127
A0A1D5P6Q8	SLC2A1	GO:0070837	dehydroascorbic acid transport	PMID:21873635	IBA	biological_process		taxon:9031	20211011
A0A1D5P6Q8	SLC2A1	GO:0030864	cortical actin cytoskeleton	GO_REF:0000107	IEA	cellular_component		taxon:9031	20211127
A0A1D5P6Q8	SLC2A1	GO:0043621	protein self-association	GO_REF:0000107	IEA	molecular_function		taxon:9031	20211127
A0A1D5P6Q8	SLC2A1	GO:0005355	glucose transmembrane transporter activity	GO_REF:0000002	IEA	molecular_function		taxon:9031	20211127
A0A1D5P6Q8	SLC2A1	GO:0005324	long-chain fatty acid transporter activity	GO_REF:0000107	IEA	molecular_function		taxon:9031	20211127
A0A1D5P6Q8	SLC2A1	GO:0015149	hexose transmembrane transporter activity	PMID:21873635	IBA	molecular_function		taxon:9031	20211011
A0A1D5P6Q8	SLC2A1	GO:1904659	glucose transmembrane transport	GO_REF:0000002	IEA	biological_process		taxon:9031	20211127
A0A1D5P6Q8	SLC2A1	GO:0016021	integral component of membrane	GO_REF:0000043	IEA	cellular_component		taxon:9031	20211129
A0A1D5P6Q8	SLC2A1	GO:0016020	membrane	GO_REF:0000107	IEA	cellular_component		taxon:9031	20211127
A0A1D5P6Q8	SLC2A1	GO:0016020	membrane	GO_REF:0000044	IEA	cellular_component		taxon:9031	20211127
A0A1D5P6Q8	SLC2A1	GO:0001917	photoreceptor inner segment	GO_REF:0000044	IEA	cellular_component		taxon:9031	20211127
A0A1D5P6Q8	SLC2A1	GO:0055056	D-glucose transmembrane transporter activity	GO_REF:0000107	IEA	molecular_function		taxon:9031	20211127
A0A1D5P6Q8	SLC2A1	GO:0022857	transmembrane transporter activity	GO_REF:0000002	IEA	molecular_function		taxon:9031	20211127
A0A1D5P6Q8	SLC2A1	GO:0016324	apical plasma membrane	GO_REF:0000107	IEA	cellular_component		taxon:9031	20211127
A0A1D5P6Q8	SLC2A1	GO:0150104	transport across blood-brain barrier	GO_REF:0000107	IEA	biological_process		taxon:9031	20211127
A0A1D5P6Q8	SLC2A1	GO:0046323	glucose import	PMID:21873635	IBA	biological_process		taxon:9031	20211011
A0A1D5P6Q8	SLC2A1	GO:0016021	integral component of membrane	GO_REF:0000002	IEA	cellular_component		taxon:9031	20211127
A0A1D5P6Q8	SLC2A1	GO:0065003	protein-containing complex assembly	GO_REF:0000107	IEA	biological_process		taxon:9031	20211127
A0A1D5P6Q8	SLC2A1	GO:0016020	membrane	PMID:21873635	IBA	cellular_component		taxon:9031	20211011
A0A1D5P6Q8	SLC2A1	GO:1904659	glucose transmembrane transport	GO_REF:0000107	IEA	biological_process		taxon:9031	20211127
A0A1D5P6Q8	SLC2A1	GO:0015911	long-chain fatty acid import across plasma membrane	GO_REF:0000107	IEA	biological_process		taxon:9031	20211127
A0A1D5P6Q8	SLC2A1	GO:0005355	glucose transmembrane transporter activity	GO_REF:0000107	IEA	molecular_function		taxon:9031	20211127
A0A1D5P6Q8	SLC2A1	GO:0098708	glucose import across plasma membrane	GO_REF:0000107	IEA	biological_process		taxon:9031	20211127
A0A1D5P6Q8	SLC2A1	GO:0016020	membrane	GO_REF:0000043	IEA	cellular_component		taxon:9031	20211129
A0A1D5P6Q8	SLC2A1	GO:0016323	basolateral plasma membrane	GO_REF:0000107	IEA	cellular_component		taxon:9031	20211127
A0A1D5P6Q8	SLC2A1	GO:0055085	transmembrane transport	GO_REF:0000002	IEA	biological_process		taxon:9031	20211127
A0A1D5P6Q8	SLC2A1	GO:0007417	central nervous system development	GO_REF:0000107	IEA	biological_process		taxon:9031	20211127
A0A1D5P6Q8	SLC2A1	GO:0015749	monosaccharide transmembrane transport	PMID:21873635	IBA	biological_process		taxon:9031	20211112
A0A1D5P6Q8	SLC2A1	GO:0005886	plasma membrane	GO_REF:0000107	IEA	cellular_component		taxon:9031	20211127
A0A1D5P6Q8	SLC2A1	GO:0005887	integral component of plasma membrane	GO_REF:0000107	IEA	cellular_component		taxon:9031	20211127
A0A1D5P6Q8	SLC2A1	GO:0055056	D-glucose transmembrane transporter activity	PMID:21873635	IBA	molecular_function		taxon:9031	20211011
A0A1D5P6Q8	SLC2A1	GO:0030496	midbody	GO_REF:0000107	IEA	cellular_component		taxon:9031	20211127
A0A1D5P6Q8	SLC2A1	GO:0016324	apical plasma membrane	PMID:21873635	IBA	cellular_component		taxon:9031	20211011
A0A1D5P6Q8	SLC2A1	GO:0016020	membrane	GO_REF:0000002	IEA	cellular_component		taxon:9031	20211127
A0A1D5P6Q8	SLC2A1	GO:0016323	basolateral plasma membrane	PMID:21873635	IBA	cellular_component		taxon:9031	20211011
A0A1D5P6Q8	SLC2A1	GO:0032868	response to insulin	PMID:21873635	IBA	biological_process		taxon:9031	20211011
A0A1D5P6Q8	SLC2A1	GO:0005887	integral component of plasma membrane	PMID:21873635	IBA	cellular_component		taxon:9031	20211011
A0A1D5P6Q8	SLC2A1	GO:0042802	identical protein binding	GO_REF:0000107	IEA	molecular_function		taxon:9031	20211127
Q5ZLU4	RCJMB04_4n15	GO:0030234	enzyme regulator activity	GO_REF:0000104	IEA	molecular_function		taxon:9031	20211127
Q5ZLU4	RCJMB04_4n15	GO:0000502	proteasome complex	GO_REF:0000002	IEA	cellular_component		taxon:9031	20211127
Q5ZLU4	RCJMB04_4n15	GO:0050790	regulation of catalytic activity	GO_REF:0000108	IEA	biological_process		taxon:9031	20211130
Q5ZLU4	RCJMB04_4n15	GO:0008540	proteasome regulatory particle, base subcomplex	GO_REF:0000104	IEA	cellular_component		taxon:9031	20211127
Q5ZLU4	RCJMB04_4n15	GO:0000502	proteasome complex	GO_REF:0000043	IEA	cellular_component		taxon:9031	20211129
Q5ZLU4	RCJMB04_4n15	GO:0022624	proteasome accessory complex	GO_REF:0000104	IEA	cellular_component		taxon:9031	20211127
Q5ZLU4	RCJMB04_4n15	GO:0042176	regulation of protein catabolic process	GO_REF:0000002	IEA	biological_process		taxon:9031	20211127
Q5ZLU4	RCJMB04_4n15	GO:0030234	enzyme regulator activity	GO_REF:0000002	IEA	molecular_function		taxon:9031	20211127
A0A1D5PWW3	HSD17B7	GO:0016491	oxidoreductase activity	GO_REF:0000002	IEA	molecular_function		taxon:9031	20211127
A0A1D5PWW3	HSD17B7	GO:0006703	estrogen biosynthetic process	GO_REF:0000107	IEA	biological_process		taxon:9031	20211127
A0A1D5PWW3	HSD17B7	GO:0005783	endoplasmic reticulum	PMID:21873635	IBA	cellular_component		taxon:9031	20201026
A0A1D5PWW3	HSD17B7	GO:0006695	cholesterol biosynthetic process	GO_REF:0000107	IEA	biological_process		taxon:9031	20211127
A0A1D5PWW3	HSD17B7	GO:0005789	endoplasmic reticulum membrane	GO_REF:0000107	IEA	cellular_component		taxon:9031	20211127
A0A1D5PWW3	HSD17B7	GO:0000253	3-keto sterol reductase activity	GO_REF:0000107	IEA	molecular_function		taxon:9031	20211127
A0A1D5PWW3	HSD17B7	GO:0016020	membrane	GO_REF:0000043	IEA	cellular_component		taxon:9031	20211129
A0A1D5PWW3	HSD17B7	GO:0008209	androgen metabolic process	GO_REF:0000107	IEA	biological_process		taxon:9031	20211127
A0A1D5PWW3	HSD17B7	GO:0004303	estradiol 17-beta-dehydrogenase activity	GO_REF:0000107	IEA	molecular_function		taxon:9031	20211127
A0A1D5PWW3	HSD17B7	GO:0006695	cholesterol biosynthetic process	PMID:21873635	IBA	biological_process		taxon:9031	20170620
A0A1D5PWW3	HSD17B7	GO:0047024	5alpha-androstane-3beta,17beta-diol dehydrogenase activity	GO_REF:0000107	IEA	molecular_function		taxon:9031	20211127
A0A1D5PWW3	HSD17B7	GO:0000253	3-keto sterol reductase activity	PMID:21873635	IBA	molecular_function		taxon:9031	20200810
A0A1D5PWW3	HSD17B7	GO:0016021	integral component of membrane	GO_REF:0000043	IEA	cellular_component		taxon:9031	20211129
E1BQU4	NSF	GO:0016192	vesicle-mediated transport	GO_REF:0000043	IEA	biological_process		taxon:9031	20211129
E1BQU4	NSF	GO:0016887	ATP hydrolysis activity	PMID:21873635	IBA	molecular_function		taxon:9031	20210905
E1BQU4	NSF	GO:0046872	metal ion binding	GO_REF:0000043	IEA	molecular_function		taxon:9031	20211129
E1BQU4	NSF	GO:0015031	protein transport	GO_REF:0000043	IEA	biological_process		taxon:9031	20211129
E1BQU4	NSF	GO:0035494	SNARE complex disassembly	GO_REF:0000002	IEA	biological_process		taxon:9031	20211127
E1BQU4	NSF	GO:0005794	Golgi apparatus	GO_REF:0000107	IEA	cellular_component		taxon:9031	20211127
E1BQU4	NSF	GO:0016887	ATP hydrolysis activity	GO_REF:0000002	IEA	molecular_function		taxon:9031	20211127
E1BQU4	NSF	GO:0005524	ATP binding	GO_REF:0000104	IEA	molecular_function		taxon:9031	20211127
E1BQU4	NSF	GO:0016787	hydrolase activity	GO_REF:0000043	IEA	molecular_function		taxon:9031	20211129
E1BQU4	NSF	GO:0044877	protein-containing complex binding	GO_REF:0000107	IEA	molecular_function		taxon:9031	20211127
E1BQU4	NSF	GO:0046872	metal ion binding	GO_REF:0000104	IEA	molecular_function		taxon:9031	20211127
E1BQU4	NSF	GO:0006886	intracellular protein transport	GO_REF:0000107	IEA	biological_process		taxon:9031	20211127
E1BQU4	NSF	GO:0016887	ATP hydrolysis activity	GO_REF:0000116	IEA	molecular_function		taxon:9031	20211127
E1BQU4	NSF	GO:0005524	ATP binding	GO_REF:0000043	IEA	molecular_function		taxon:9031	20211129
E1BQU4	NSF	GO:0016887	ATP hydrolysis activity	GO_REF:0000107	IEA	molecular_function		taxon:9031	20211127
E1BQU4	NSF	GO:0005737	cytoplasm	GO_REF:0000044	IEA	cellular_component		taxon:9031	20211127
E1BQU4	NSF	GO:0005524	ATP binding	GO_REF:0000002	IEA	molecular_function		taxon:9031	20211127
E1BQU4	NSF	GO:0043001	Golgi to plasma membrane protein transport	PMID:21873635	IBA	biological_process		taxon:9031	20170228
E1BQU4	NSF	GO:0017075	syntaxin-1 binding	GO_REF:0000107	IEA	molecular_function		taxon:9031	20211127
E1BQU4	NSF	GO:0035255	ionotropic glutamate receptor binding	GO_REF:0000107	IEA	molecular_function		taxon:9031	20211127
E1BQU4	NSF	GO:0016887	ATP hydrolysis activity	GO_REF:0000104	IEA	molecular_function		taxon:9031	20211127
E1BQU4	NSF	GO:0006891	intra-Golgi vesicle-mediated transport	PMID:21873635	IBA	biological_process		taxon:9031	20170228
E1BQU4	NSF	GO:0019901	protein kinase binding	GO_REF:0000107	IEA	molecular_function		taxon:9031	20211127
E1BQU4	NSF	GO:0030165	PDZ domain binding	GO_REF:0000107	IEA	molecular_function		taxon:9031	20211127
E1BQU4	NSF	GO:0001921	positive regulation of receptor recycling	GO_REF:0000107	IEA	biological_process		taxon:9031	20211127
E1BQU4	NSF	GO:0005829	cytosol	GO_REF:0000107	IEA	cellular_component		taxon:9031	20211127
E1BQU4	NSF	GO:0005737	cytoplasm	GO_REF:0000043	IEA	cellular_component		taxon:9031	20211129
E1BQU4	NSF	GO:0006813	potassium ion transport	GO_REF:0000107	IEA	biological_process		taxon:9031	20211127
E1BQU4	NSF	GO:0045732	positive regulation of protein catabolic process	GO_REF:0000107	IEA	biological_process		taxon:9031	20211127
E1BQU4	NSF	GO:0000166	nucleotide binding	GO_REF:0000043	IEA	molecular_function		taxon:9031	20211129
E1BQU4	NSF	GO:0005795	Golgi stack	PMID:21873635	IBA	cellular_component		taxon:9031	20170228
E1BQU4	NSF	GO:0019905	syntaxin binding	GO_REF:0000107	IEA	molecular_function		taxon:9031	20211127
E1BQU4	NSF	GO:0005886	plasma membrane	GO_REF:0000107	IEA	cellular_component		taxon:9031	20211127
P32882	P32882	GO:0005874	microtubule	PMID:21873635	IBA	cellular_component		taxon:9031	20210904
P32882	P32882	GO:0005200	structural constituent of cytoskeleton	GO_REF:0000002	IEA	molecular_function		taxon:9031	20211127
P32882	P32882	GO:0005509	calcium ion binding	PMID:10211825	IMP	molecular_function		taxon:9031	20160927
P32882	P32882	GO:0005737	cytoplasm	PMID:21873635	IBA	cellular_component		taxon:9031	20211110
P32882	P32882	GO:0031115	negative regulation of microtubule polymerization	PMID:10211825	IMP	biological_process		taxon:9031	20160927
P32882	P32882	GO:0000226	microtubule cytoskeleton organization	PMID:21873635	IBA	biological_process		taxon:9031	20211110
P32882	P32882	GO:0005874	microtubule	GO_REF:0000002	IEA	cellular_component		taxon:9031	20211127
P32882	P32882	GO:0005200	structural constituent of cytoskeleton	PMID:21873635	IBA	molecular_function		taxon:9031	20211110
P32882	P32882	GO:0000278	mitotic cell cycle	PMID:21873635	IBA	biological_process		taxon:9031	20210529
P32882	P32882	GO:0005856	cytoskeleton	GO_REF:0000043	IEA	cellular_component		taxon:9031	20211129
P32882	P32882	GO:0007017	microtubule-based process	GO_REF:0000002	IEA	biological_process		taxon:9031	20211127
P32882	P32882	GO:0005525	GTP binding	GO_REF:0000043	IEA	molecular_function		taxon:9031	20211129
P32882	P32882	GO:0005874	microtubule	GO_REF:0000043	IEA	cellular_component		taxon:9031	20211129
P32882	P32882	GO:0000166	nucleotide binding	GO_REF:0000043	IEA	molecular_function		taxon:9031	20211129
P32882	P32882	GO:0005525	GTP binding	GO_REF:0000002	IEA	molecular_function		taxon:9031	20211127
P32882	P32882	GO:0003924	GTPase activity	GO_REF:0000002	IEA	molecular_function		taxon:9031	20211127
P32882	P32882	GO:0005737	cytoplasm	GO_REF:0000043	IEA	cellular_component		taxon:9031	20211129
P32882	P32882	GO:0005856	cytoskeleton	GO_REF:0000044	IEA	cellular_component		taxon:9031	20211127
P32882	P32882	GO:0005525	GTP binding	PMID:21873635	IBA	molecular_function		taxon:9031	20170512
F1NZ86	HSPA9	GO:1903707	negative regulation of hemopoiesis	GO_REF:0000107	IEA	biological_process		taxon:9031	20211127
F1NZ86	HSPA9	GO:0051085	chaperone cofactor-dependent protein refolding	PMID:21873635	IBA	biological_process		taxon:9031	20170831
F1NZ86	HSPA9	GO:0045646	regulation of erythrocyte differentiation	GO_REF:0000107	IEA	biological_process		taxon:9031	20211127
F1NZ86	HSPA9	GO:0034620	cellular response to unfolded protein	PMID:21873635	IBA	biological_process		taxon:9031	20200808
F1NZ86	HSPA9	GO:0051082	unfolded protein binding	PMID:21873635	IBA	molecular_function		taxon:9031	20200808
F1NZ86	HSPA9	GO:0006611	protein export from nucleus	GO_REF:0000107	IEA	biological_process		taxon:9031	20211127
F1NZ86	HSPA9	GO:0031625	ubiquitin protein ligase binding	GO_REF:0000107	IEA	molecular_function		taxon:9031	20211127
F1NZ86	HSPA9	GO:0005524	ATP binding	GO_REF:0000002	IEA	molecular_function		taxon:9031	20211127
F1NZ86	HSPA9	GO:0051787	misfolded protein binding	PMID:21873635	IBA	molecular_function		taxon:9031	20210905
F1NZ86	HSPA9	GO:0005524	ATP binding	GO_REF:0000043	IEA	molecular_function		taxon:9031	20211129
F1NZ86	HSPA9	GO:0042026	protein refolding	PMID:21873635	IBA	biological_process		taxon:9031	20170831
F1NZ86	HSPA9	GO:0042645	mitochondrial nucleoid	GO_REF:0000107	IEA	cellular_component		taxon:9031	20211127
F1NZ86	HSPA9	GO:0005739	mitochondrion	PMID:21873635	IBA	cellular_component		taxon:9031	20200808
F1NZ86	HSPA9	GO:0044183	protein folding chaperone	PMID:21873635	IBA	molecular_function		taxon:9031	20200808
F1NZ86	HSPA9	GO:0031072	heat shock protein binding	PMID:21873635	IBA	molecular_function		taxon:9031	20201024
F1NZ86	HSPA9	GO:0019899	enzyme binding	GO_REF:0000107	IEA	molecular_function		taxon:9031	20211127
F1NZ86	HSPA9	GO:0016887	ATP hydrolysis activity	GO_REF:0000002	IEA	molecular_function		taxon:9031	20211127
F1NZ86	HSPA9	GO:0016226	iron-sulfur cluster assembly	GO_REF:0000107	IEA	biological_process		taxon:9031	20211127
F1NZ86	HSPA9	GO:0005737	cytoplasm	PMID:21873635	IBA	cellular_component		taxon:9031	20211111
F1NZ86	HSPA9	GO:0051082	unfolded protein binding	GO_REF:0000002	IEA	molecular_function		taxon:9031	20211127
F1NZ86	HSPA9	GO:0030218	erythrocyte differentiation	GO_REF:0000107	IEA	biological_process		taxon:9031	20211127
F1NZ86	HSPA9	GO:1902037	negative regulation of hematopoietic stem cell differentiation	GO_REF:0000107	IEA	biological_process		taxon:9031	20211127
F1NZ86	HSPA9	GO:0005739	mitochondrion	GO_REF:0000107	IEA	cellular_component		taxon:9031	20211127
F1NZ86	HSPA9	GO:0005759	mitochondrial matrix	GO_REF:0000107	IEA	cellular_component		taxon:9031	20211127
F1NZ86	HSPA9	GO:0006457	protein folding	GO_REF:0000002	IEA	biological_process		taxon:9031	20211127
F1NZ86	HSPA9	GO:0016887	ATP hydrolysis activity	PMID:21873635	IBA	molecular_function		taxon:9031	20211111
F1NZ86	HSPA9	GO:0000166	nucleotide binding	GO_REF:0000043	IEA	molecular_function		taxon:9031	20211129
F1NZ86	HSPA9	GO:0045647	negative regulation of erythrocyte differentiation	GO_REF:0000107	IEA	biological_process		taxon:9031	20211127
F1NZ86	HSPA9	GO:0005524	ATP binding	PMID:21873635	IBA	molecular_function		taxon:9031	20200808
F1NSY0	RIOK3	GO:0045089	positive regulation of innate immune response	GO_REF:0000107	IEA	biological_process		taxon:9031	20211127
F1NSY0	RIOK3	GO:0030490	maturation of SSU-rRNA	PMID:21873635	IBA	biological_process		taxon:9031	20170609
F1NSY0	RIOK3	GO:0005829	cytosol	PMID:21873635	IBA	cellular_component		taxon:9031	20170609
F1NSY0	RIOK3	GO:0004712	protein serine/threonine/tyrosine kinase activity	GO_REF:0000116	IEA	molecular_function		taxon:9031	20211127
F1NSY0	RIOK3	GO:0004674	protein serine/threonine kinase activity	GO_REF:0000003	IEA	molecular_function		taxon:9031	20211127
F1NSY0	RIOK3	GO:0005524	ATP binding	GO_REF:0000043	IEA	molecular_function		taxon:9031	20211129
F1NSY0	RIOK3	GO:0005524	ATP binding	GO_REF:0000002	IEA	molecular_function		taxon:9031	20211127
F1NSY0	RIOK3	GO:0004674	protein serine/threonine kinase activity	PMID:21873635	IBA	molecular_function		taxon:9031	20191217
F1NSY0	RIOK3	GO:0089720	caspase binding	GO_REF:0000107	IEA	molecular_function		taxon:9031	20211127
F1NSY0	RIOK3	GO:0004674	protein serine/threonine kinase activity	GO_REF:0000002	IEA	molecular_function		taxon:9031	20211127
F1NSY0	RIOK3	GO:0005524	ATP binding	GO_REF:0000104	IEA	molecular_function		taxon:9031	20211127
F1NSY0	RIOK3	GO:0004674	protein serine/threonine kinase activity	GO_REF:0000107	IEA	molecular_function		taxon:9031	20211127
F1NSY0	RIOK3	GO:0030490	maturation of SSU-rRNA	GO_REF:0000107	IEA	biological_process		taxon:9031	20211127
F1NSY0	RIOK3	GO:0004674	protein serine/threonine kinase activity	GO_REF:0000116	IEA	molecular_function		taxon:9031	20211127
F1NSY0	RIOK3	GO:0016740	transferase activity	GO_REF:0000043	IEA	molecular_function		taxon:9031	20211129
F1NSY0	RIOK3	GO:0004674	protein serine/threonine kinase activity	GO_REF:0000104	IEA	molecular_function		taxon:9031	20211127
F1NSY0	RIOK3	GO:0071359	cellular response to dsRNA	GO_REF:0000107	IEA	biological_process		taxon:9031	20211127
F1NSY0	RIOK3	GO:0030688	preribosome, small subunit precursor	GO_REF:0000107	IEA	cellular_component		taxon:9031	20211127
F1NSY0	RIOK3	GO:0016301	kinase activity	GO_REF:0000043	IEA	molecular_function		taxon:9031	20211129
F1NSY0	RIOK3	GO:1990786	cellular response to dsDNA	GO_REF:0000107	IEA	biological_process		taxon:9031	20211127
F1NSY0	RIOK3	GO:0039534	negative regulation of MDA-5 signaling pathway	GO_REF:0000107	IEA	biological_process		taxon:9031	20211127
F1NSY0	RIOK3	GO:0043124	negative regulation of I-kappaB kinase/NF-kappaB signaling	GO_REF:0000107	IEA	biological_process		taxon:9031	20211127
F1NSY0	RIOK3	GO:0032728	positive regulation of interferon-beta production	GO_REF:0000107	IEA	biological_process		taxon:9031	20211127
F1NSY0	RIOK3	GO:0004674	protein serine/threonine kinase activity	GO_REF:0000043	IEA	molecular_function		taxon:9031	20211129
F1NSY0	RIOK3	GO:0000166	nucleotide binding	GO_REF:0000043	IEA	molecular_function		taxon:9031	20211129
F1NSY0	RIOK3	GO:0046872	metal ion binding	GO_REF:0000104	IEA	molecular_function		taxon:9031	20211127
F1NSY0	RIOK3	GO:0016310	phosphorylation	GO_REF:0000043	IEA	biological_process		taxon:9031	20211129
F1NSY0	RIOK3	GO:0006468	protein phosphorylation	GO_REF:0000002	IEA	biological_process		taxon:9031	20211127
F1NSY0	RIOK3	GO:0046872	metal ion binding	GO_REF:0000043	IEA	molecular_function		taxon:9031	20211129
F1NSY0	RIOK3	GO:0106310	protein serine kinase activity	GO_REF:0000116	IEA	molecular_function		taxon:9031	20211127
F1NSY0	RIOK3	GO:0031333	negative regulation of protein-containing complex assembly	GO_REF:0000107	IEA	biological_process		taxon:9031	20211127
F1NSY0	RIOK3	GO:0098586	cellular response to virus	GO_REF:0000107	IEA	biological_process		taxon:9031	20211127
F1NSY0	RIOK3	GO:0030688	preribosome, small subunit precursor	PMID:21873635	IBA	cellular_component		taxon:9031	20170609
F1NYB1	TUBB4B	GO:0005874	microtubule	GO_REF:0000043	IEA	cellular_component		taxon:9031	20211129
F1NYB1	TUBB4B	GO:0045171	intercellular bridge	GO_REF:0000107	IEA	cellular_component		taxon:9031	20211127
F1NYB1	TUBB4B	GO:0005874	microtubule	GO_REF:0000002	IEA	cellular_component		taxon:9031	20211127
F1NYB1	TUBB4B	GO:0005856	cytoskeleton	GO_REF:0000044	IEA	cellular_component		taxon:9031	20211127
F1NYB1	TUBB4B	GO:0005874	microtubule	PMID:21873635	IBA	cellular_component		taxon:9031	20210904
F1NYB1	TUBB4B	GO:0005737	cytoplasm	GO_REF:0000043	IEA	cellular_component		taxon:9031	20211129
F1NYB1	TUBB4B	GO:0005525	GTP binding	PMID:21873635	IBA	molecular_function		taxon:9031	20170512
F1NYB1	TUBB4B	GO:0005856	cytoskeleton	GO_REF:0000043	IEA	cellular_component		taxon:9031	20211129
F1NYB1	TUBB4B	GO:0000278	mitotic cell cycle	PMID:21873635	IBA	biological_process		taxon:9031	20210529
F1NYB1	TUBB4B	GO:0003924	GTPase activity	GO_REF:0000104	IEA	molecular_function		taxon:9031	20211127
F1NYB1	TUBB4B	GO:0000226	microtubule cytoskeleton organization	PMID:21873635	IBA	biological_process		taxon:9031	20211110
F1NYB1	TUBB4B	GO:0005737	cytoplasm	PMID:21873635	IBA	cellular_component		taxon:9031	20211110
F1NYB1	TUBB4B	GO:0005525	GTP binding	GO_REF:0000002	IEA	molecular_function		taxon:9031	20211127
F1NYB1	TUBB4B	GO:0015630	microtubule cytoskeleton	GO_REF:0000107	IEA	cellular_component		taxon:9031	20211127
F1NYB1	TUBB4B	GO:0005874	microtubule	GO_REF:0000107	IEA	cellular_component		taxon:9031	20211127
F1NYB1	TUBB4B	GO:0072686	mitotic spindle	GO_REF:0000107	IEA	cellular_component		taxon:9031	20211127
F1NYB1	TUBB4B	GO:0003924	GTPase activity	GO_REF:0000002	IEA	molecular_function		taxon:9031	20211127
F1NYB1	TUBB4B	GO:0005200	structural constituent of cytoskeleton	GO_REF:0000002	IEA	molecular_function		taxon:9031	20211127
F1NYB1	TUBB4B	GO:0003725	double-stranded RNA binding	GO_REF:0000107	IEA	molecular_function		taxon:9031	20211127
F1NYB1	TUBB4B	GO:0005525	GTP binding	GO_REF:0000043	IEA	molecular_function		taxon:9031	20211129
F1NYB1	TUBB4B	GO:0005200	structural constituent of cytoskeleton	PMID:21873635	IBA	molecular_function		taxon:9031	20211110
F1NYB1	TUBB4B	GO:0007017	microtubule-based process	GO_REF:0000002	IEA	biological_process		taxon:9031	20211127
F1NYB1	TUBB4B	GO:0005525	GTP binding	GO_REF:0000104	IEA	molecular_function		taxon:9031	20211127
F1NYB1	TUBB4B	GO:0000166	nucleotide binding	GO_REF:0000043	IEA	molecular_function		taxon:9031	20211129
A0A1D5PAR5	TUBA3E	GO:0005737	cytoplasm	PMID:21873635	IBA	cellular_component		taxon:9031	20211110
A0A1D5PAR5	TUBA3E	GO:0005200	structural constituent of cytoskeleton	PMID:21873635	IBA	molecular_function		taxon:9031	20211110
A0A1D5PAR5	TUBA3E	GO:0000226	microtubule cytoskeleton organization	PMID:21873635	IBA	biological_process		taxon:9031	20211110
A0A1D5PAR5	TUBA3E	GO:0005737	cytoplasm	GO_REF:0000043	IEA	cellular_component		taxon:9031	20211129
A0A1D5PAR5	TUBA3E	GO:0005525	GTP binding	PMID:21873635	IBA	molecular_function		taxon:9031	20170512
A0A1D5PAR5	TUBA3E	GO:0003924	GTPase activity	GO_REF:0000104	IEA	molecular_function		taxon:9031	20211127
A0A1D5PAR5	TUBA3E	GO:0005200	structural constituent of cytoskeleton	GO_REF:0000002	IEA	molecular_function		taxon:9031	20211127
A0A1D5PAR5	TUBA3E	GO:0005525	GTP binding	GO_REF:0000002	IEA	molecular_function		taxon:9031	20211127
A0A1D5PAR5	TUBA3E	GO:0005874	microtubule	GO_REF:0000002	IEA	cellular_component		taxon:9031	20211127
A0A1D5PAR5	TUBA3E	GO:0005874	microtubule	PMID:21873635	IBA	cellular_component		taxon:9031	20210904
A0A1D5PAR5	TUBA3E	GO:0005856	cytoskeleton	GO_REF:0000043	IEA	cellular_component		taxon:9031	20211129
A0A1D5PAR5	TUBA3E	GO:0003924	GTPase activity	GO_REF:0000002	IEA	molecular_function		taxon:9031	20211127
A0A1D5PAR5	TUBA3E	GO:0005874	microtubule	GO_REF:0000043	IEA	cellular_component		taxon:9031	20211129
A0A1D5PAR5	TUBA3E	GO:0005525	GTP binding	GO_REF:0000104	IEA	molecular_function		taxon:9031	20211127
A0A1D5PAR5	TUBA3E	GO:0000278	mitotic cell cycle	PMID:21873635	IBA	biological_process		taxon:9031	20210529
A0A1D5PAR5	TUBA3E	GO:0005856	cytoskeleton	GO_REF:0000044	IEA	cellular_component		taxon:9031	20211127
A0A1D5PAR5	TUBA3E	GO:0007017	microtubule-based process	GO_REF:0000002	IEA	biological_process		taxon:9031	20211127
A0A1D5PAR5	TUBA3E	GO:0005525	GTP binding	GO_REF:0000043	IEA	molecular_function		taxon:9031	20211129
A0A1D5PAR5	TUBA3E	GO:0000166	nucleotide binding	GO_REF:0000043	IEA	molecular_function		taxon:9031	20211129
A0A1D5PNK3	SLC25A11	GO:0015117	thiosulfate transmembrane transporter activity	PMID:21873635	IBA	molecular_function		taxon:9031	20170228
A0A1D5PNK3	SLC25A11	GO:0015140	malate transmembrane transporter activity	PMID:21873635	IBA	molecular_function		taxon:9031	20170228
A0A1D5PNK3	SLC25A11	GO:0016020	membrane	GO_REF:0000104	IEA	cellular_component		taxon:9031	20211127
A0A1D5PNK3	SLC25A11	GO:0071423	malate transmembrane transport	PMID:21873635	IBA	biological_process		taxon:9031	20201001
A0A1D5PNK3	SLC25A11	GO:1902356	oxaloacetate(2-) transmembrane transport	GO_REF:0000108	IEA	biological_process		taxon:9031	20211130
A0A1D5PNK3	SLC25A11	GO:0015141	succinate transmembrane transporter activity	PMID:21873635	IBA	molecular_function		taxon:9031	20170228
A0A1D5PNK3	SLC25A11	GO:0071422	succinate transmembrane transport	PMID:21873635	IBA	biological_process		taxon:9031	20201001
A0A1D5PNK3	SLC25A11	GO:0008272	sulfate transport	PMID:21873635	IBA	biological_process		taxon:9031	20170228
A0A1D5PNK3	SLC25A11	GO:0015297	antiporter activity	PMID:21873635	IBA	molecular_function		taxon:9031	20170228
A0A1D5PNK3	SLC25A11	GO:0016021	integral component of membrane	GO_REF:0000104	IEA	cellular_component		taxon:9031	20211127
A0A1D5PNK3	SLC25A11	GO:0016020	membrane	GO_REF:0000043	IEA	cellular_component		taxon:9031	20211129
A0A1D5PNK3	SLC25A11	GO:0015729	oxaloacetate transport	PMID:21873635	IBA	biological_process		taxon:9031	20170228
A0A1D5PNK3	SLC25A11	GO:0016020	membrane	GO_REF:0000044	IEA	cellular_component		taxon:9031	20211127
A0A1D5PNK3	SLC25A11	GO:0015116	sulfate transmembrane transporter activity	PMID:21873635	IBA	molecular_function		taxon:9031	20170228
A0A1D5PNK3	SLC25A11	GO:0015709	thiosulfate transport	PMID:21873635	IBA	biological_process		taxon:9031	20201001
A0A1D5PNK3	SLC25A11	GO:1902358	sulfate transmembrane transport	GO_REF:0000108	IEA	biological_process		taxon:9031	20211130
A0A1D5PNK3	SLC25A11	GO:0016021	integral component of membrane	GO_REF:0000043	IEA	cellular_component		taxon:9031	20211129
A0A1D5PNK3	SLC25A11	GO:0015131	oxaloacetate transmembrane transporter activity	PMID:21873635	IBA	molecular_function		taxon:9031	20170228
A0A1D5PNK3	SLC25A11	GO:0035435	phosphate ion transmembrane transport	PMID:21873635	IBA	biological_process		taxon:9031	20201001
Q9PTD6	Q9PTD6	GO:0005840	ribosome	GO_REF:0000043	IEA	cellular_component		taxon:9031	20211129
Q9PTD6	Q9PTD6	GO:0005840	ribosome	GO_REF:0000002	IEA	cellular_component		taxon:9031	20211127
Q9PTD6	Q9PTD6	GO:0003735	structural constituent of ribosome	GO_REF:0000002	IEA	molecular_function		taxon:9031	20211127
Q9PTD6	Q9PTD6	GO:0006412	translation	GO_REF:0000002	IEA	biological_process		taxon:9031	20211127
Q9PTD6	Q9PTD6	GO:0005737	cytoplasm	GO_REF:0000117	IEA	cellular_component		taxon:9031	20211127
F1NLW3	F1NLW3	GO:0005739	mitochondrion	GO_REF:0000043	IEA	cellular_component		taxon:9031	20211129
F1NLW3	F1NLW3	GO:0016021	integral component of membrane	GO_REF:0000043	IEA	cellular_component		taxon:9031	20211129
F1NLW3	F1NLW3	GO:0005741	mitochondrial outer membrane	GO_REF:0000002	IEA	cellular_component		taxon:9031	20211127
F1NLW3	F1NLW3	GO:0005741	mitochondrial outer membrane	GO_REF:0000044	IEA	cellular_component		taxon:9031	20211127
F1NLW3	F1NLW3	GO:0005739	mitochondrion	GO_REF:0000107	IEA	cellular_component		taxon:9031	20211127
F1NLW3	F1NLW3	GO:0015031	protein transport	GO_REF:0000043	IEA	biological_process		taxon:9031	20211129
F1NLW3	F1NLW3	GO:0016020	membrane	GO_REF:0000043	IEA	cellular_component		taxon:9031	20211129
F1NLW3	F1NLW3	GO:0098588	bounding membrane of organelle	GO_REF:0000117	IEA	cellular_component		taxon:9031	20211127
F1NLW3	F1NLW3	GO:0045040	protein insertion into mitochondrial outer membrane	GO_REF:0000107	IEA	biological_process		taxon:9031	20211127
F1NLW3	F1NLW3	GO:0016021	integral component of membrane	GO_REF:0000107	IEA	cellular_component		taxon:9031	20211127
F1NLW3	F1NLW3	GO:0005742	mitochondrial outer membrane translocase complex	GO_REF:0000107	IEA	cellular_component		taxon:9031	20211127
F1NLW3	F1NLW3	GO:0005739	mitochondrion	GO_REF:0000117	IEA	cellular_component		taxon:9031	20211127
F1NLW3	F1NLW3	GO:0006886	intracellular protein transport	GO_REF:0000002	IEA	biological_process		taxon:9031	20211127
R4GHW9	EPB41	GO:0003779	actin binding	GO_REF:0000002	IEA	molecular_function		taxon:9031	20211127
R4GHW9	EPB41	GO:0051301	cell division	GO_REF:0000043	IEA	biological_process		taxon:9031	20211129
R4GHW9	EPB41	GO:0016020	membrane	GO_REF:0000043	IEA	cellular_component		taxon:9031	20211129
R4GHW9	EPB41	GO:0030866	cortical actin cytoskeleton organization	GO_REF:0000002	IEA	biological_process		taxon:9031	20211127
R4GHW9	EPB41	GO:0005634	nucleus	GO_REF:0000044	IEA	cellular_component		taxon:9031	20211127
R4GHW9	EPB41	GO:0005516	calmodulin binding	GO_REF:0000043	IEA	molecular_function		taxon:9031	20211129
R4GHW9	EPB41	GO:0008092	cytoskeletal protein binding	GO_REF:0000002	IEA	molecular_function		taxon:9031	20211127
R4GHW9	EPB41	GO:0005856	cytoskeleton	GO_REF:0000002	IEA	cellular_component		taxon:9031	20211127
R4GHW9	EPB41	GO:0005938	cell cortex	GO_REF:0000044	IEA	cellular_component		taxon:9031	20211127
R4GHW9	EPB41	GO:0007049	cell cycle	GO_REF:0000043	IEA	biological_process		taxon:9031	20211129
R4GHW9	EPB41	GO:0005198	structural molecule activity	GO_REF:0000002	IEA	molecular_function		taxon:9031	20211127
A0A1D5PHS2	KRT18	GO:0045104	intermediate filament cytoskeleton organization	GO_REF:0000107	IEA	biological_process		taxon:9031	20211127
A0A1D5PHS2	KRT18	GO:0045095	keratin filament	GO_REF:0000107	IEA	cellular_component		taxon:9031	20211127
A0A1D5PHS2	KRT18	GO:0005815	microtubule organizing center	GO_REF:0000107	IEA	cellular_component		taxon:9031	20211127
A0A1D5PHS2	KRT18	GO:0045104	intermediate filament cytoskeleton organization	PMID:21873635	IBA	biological_process		taxon:9031	20211108
A0A1D5PHS2	KRT18	GO:0005882	intermediate filament	GO_REF:0000043	IEA	cellular_component		taxon:9031	20211129
A0A1D5PHS2	KRT18	GO:0045095	keratin filament	PMID:21873635	IBA	cellular_component		taxon:9031	20211108
A0A1D5PHS2	KRT18	GO:0005737	cytoplasm	GO_REF:0000107	IEA	cellular_component		taxon:9031	20211127
A0A1D5PHS2	KRT18	GO:0097110	scaffold protein binding	GO_REF:0000107	IEA	molecular_function		taxon:9031	20211127
A0A1D5PHS2	KRT18	GO:0005198	structural molecule activity	GO_REF:0000002	IEA	molecular_function		taxon:9031	20211127
A0A1D5PHS2	KRT18	GO:0005856	cytoskeleton	PMID:21873635	IBA	cellular_component		taxon:9031	20211108
A0A1D5PHS2	KRT18	GO:0071944	cell periphery	GO_REF:0000107	IEA	cellular_component		taxon:9031	20211127
A0A1D5PHS2	KRT18	GO:0097284	hepatocyte apoptotic process	GO_REF:0000107	IEA	biological_process		taxon:9031	20211127
A0A1D5PHS2	KRT18	GO:0005882	intermediate filament	GO_REF:0000107	IEA	cellular_component		taxon:9031	20211127
A0A1D5PHS2	KRT18	GO:0033209	tumor necrosis factor-mediated signaling pathway	GO_REF:0000107	IEA	biological_process		taxon:9031	20211127
A0A1D5PHS2	KRT18	GO:0034451	centriolar satellite	GO_REF:0000107	IEA	cellular_component		taxon:9031	20211127
A0A1D5PHS2	KRT18	GO:0005829	cytosol	GO_REF:0000107	IEA	cellular_component		taxon:9031	20211127
A0A1D5PHS2	KRT18	GO:0043000	Golgi to plasma membrane CFTR protein transport	GO_REF:0000107	IEA	biological_process		taxon:9031	20211127
A0A1D5PHS2	KRT18	GO:0097191	extrinsic apoptotic signaling pathway	GO_REF:0000107	IEA	biological_process		taxon:9031	20211127
A0A1D5PHS2	KRT18	GO:0043066	negative regulation of apoptotic process	GO_REF:0000107	IEA	biological_process		taxon:9031	20211127
Q5F3G9	RCJMB04_17g4	GO:0005737	cytoplasm	GO_REF:0000117	IEA	cellular_component		taxon:9031	20211127
Q5F3G9	RCJMB04_17g4	GO:0016740	transferase activity	GO_REF:0000043	IEA	molecular_function		taxon:9031	20211129
Q5F3G9	RCJMB04_17g4	GO:0006082	organic acid metabolic process	GO_REF:0000117	IEA	biological_process		taxon:9031	20211127
Q5F3G9	RCJMB04_17g4	GO:0005759	mitochondrial matrix	GO_REF:0000044	IEA	cellular_component		taxon:9031	20211127
Q5F3G9	RCJMB04_17g4	GO:0045254	pyruvate dehydrogenase complex	GO_REF:0000002	IEA	cellular_component		taxon:9031	20211127
Q5F3G9	RCJMB04_17g4	GO:0006086	acetyl-CoA biosynthetic process from pyruvate	GO_REF:0000002	IEA	biological_process		taxon:9031	20211127
Q5F3G9	RCJMB04_17g4	GO:0016746	acyltransferase activity	GO_REF:0000002	IEA	molecular_function		taxon:9031	20211127
Q5F3G9	RCJMB04_17g4	GO:0016746	acyltransferase activity	GO_REF:0000043	IEA	molecular_function		taxon:9031	20211129
F1NRU5	NOB1	GO:0007601	visual perception	GO_REF:0000107	IEA	biological_process		taxon:9031	20211127
F1NRU5	NOB1	GO:0004521	endoribonuclease activity	GO_REF:0000002	IEA	molecular_function		taxon:9031	20211127
F1NRU5	NOB1	GO:0004521	endoribonuclease activity	PMID:21873635	IBA	molecular_function		taxon:9031	20170228
F1NRU5	NOB1	GO:0042274	ribosomal small subunit biogenesis	GO_REF:0000002	IEA	biological_process		taxon:9031	20211127
F1NRU5	NOB1	GO:0030490	maturation of SSU-rRNA	PMID:21873635	IBA	biological_process		taxon:9031	20170228
F1NRU5	NOB1	GO:0004518	nuclease activity	GO_REF:0000043	IEA	molecular_function		taxon:9031	20211129
F1NRU5	NOB1	GO:0004521	endoribonuclease activity	GO_REF:0000104	IEA	molecular_function		taxon:9031	20211127
F1NRU5	NOB1	GO:0000469	cleavage involved in rRNA processing	GO_REF:0000002	IEA	biological_process		taxon:9031	20211127
F1NRU5	NOB1	GO:0090502	RNA phosphodiester bond hydrolysis, endonucleolytic	GO_REF:0000108	IEA	biological_process		taxon:9031	20211130
F1NRU5	NOB1	GO:0016787	hydrolase activity	GO_REF:0000043	IEA	molecular_function		taxon:9031	20211129
F1NRU5	NOB1	GO:0005634	nucleus	GO_REF:0000043	IEA	cellular_component		taxon:9031	20211129
F1NRU5	NOB1	GO:0046872	metal ion binding	GO_REF:0000104	IEA	molecular_function		taxon:9031	20211127
F1NRU5	NOB1	GO:0046872	metal ion binding	GO_REF:0000043	IEA	molecular_function		taxon:9031	20211129
F1NRU5	NOB1	GO:0030688	preribosome, small subunit precursor	PMID:21873635	IBA	cellular_component		taxon:9031	20170228
F1NRU5	NOB1	GO:0005634	nucleus	GO_REF:0000044	IEA	cellular_component		taxon:9031	20211127
F1NAK4	GCN1	GO:0036003	positive regulation of transcription from RNA polymerase II promoter in response to stress	GO_REF:0000107	IEA	biological_process		taxon:9031	20211127
F1NAK4	GCN1	GO:0019887	protein kinase regulator activity	PMID:21873635	IBA	molecular_function		taxon:9031	20211011
F1NAK4	GCN1	GO:0033674	positive regulation of kinase activity	GO_REF:0000002	IEA	biological_process		taxon:9031	20211127
F1NAK4	GCN1	GO:0019887	protein kinase regulator activity	GO_REF:0000002	IEA	molecular_function		taxon:9031	20211127
F1NAK4	GCN1	GO:0034198	cellular response to amino acid starvation	PMID:21873635	IBA	biological_process		taxon:9031	20211112
F1NAK4	GCN1	GO:0006417	regulation of translation	GO_REF:0000002	IEA	biological_process		taxon:9031	20211127
F1NAK4	GCN1	GO:0034198	cellular response to amino acid starvation	GO_REF:0000107	IEA	biological_process		taxon:9031	20211127
F1NAK4	GCN1	GO:0005829	cytosol	PMID:21873635	IBA	cellular_component		taxon:9031	20211011
F1NAK4	GCN1	GO:0043022	ribosome binding	GO_REF:0000002	IEA	molecular_function		taxon:9031	20211127
F1NAK4	GCN1	GO:0005829	cytosol	GO_REF:0000107	IEA	cellular_component		taxon:9031	20211127
F1NAK4	GCN1	GO:0005844	polysome	GO_REF:0000107	IEA	cellular_component		taxon:9031	20211127
F1NAK4	GCN1	GO:0006417	regulation of translation	PMID:21873635	IBA	biological_process		taxon:9031	20211112
F1NAK4	GCN1	GO:1990253	cellular response to leucine starvation	GO_REF:0000107	IEA	biological_process		taxon:9031	20211127
F1NAK4	GCN1	GO:0019901	protein kinase binding	GO_REF:0000002	IEA	molecular_function		taxon:9031	20211127
A0A1L1RUX2	EIF4A2	GO:0005524	ATP binding	GO_REF:0000043	IEA	molecular_function		taxon:9031	20211129
A0A1L1RUX2	EIF4A2	GO:0003743	translation initiation factor activity	GO_REF:0000043	IEA	molecular_function		taxon:9031	20211129
A0A1L1RUX2	EIF4A2	GO:0006413	translational initiation	GO_REF:0000043	IEA	biological_process		taxon:9031	20211129
A0A1L1RUX2	EIF4A2	GO:0005524	ATP binding	GO_REF:0000002	IEA	molecular_function		taxon:9031	20211127
A0A1L1RUX2	EIF4A2	GO:0003724	RNA helicase activity	GO_REF:0000003	IEA	molecular_function		taxon:9031	20211127
A0A1L1RUX2	EIF4A2	GO:0006412	translation	GO_REF:0000043	IEA	biological_process		taxon:9031	20211129
A0A1L1RUX2	EIF4A2	GO:0003676	nucleic acid binding	GO_REF:0000002	IEA	molecular_function		taxon:9031	20211127
A0A1L1RUX2	EIF4A2	GO:0016887	ATP hydrolysis activity	GO_REF:0000116	IEA	molecular_function		taxon:9031	20211127
A0A1L1RUX2	EIF4A2	GO:0004386	helicase activity	GO_REF:0000043	IEA	molecular_function		taxon:9031	20211129
A0A1L1RUX2	EIF4A2	GO:0000166	nucleotide binding	GO_REF:0000043	IEA	molecular_function		taxon:9031	20211129
A0A1L1RUX2	EIF4A2	GO:0003724	RNA helicase activity	GO_REF:0000002	IEA	molecular_function		taxon:9031	20211127
A0A1L1RUX2	EIF4A2	GO:0016787	hydrolase activity	GO_REF:0000043	IEA	molecular_function		taxon:9031	20211129
Q6EE30	Q6EE30	GO:0006412	translation	GO_REF:0000043	IEA	biological_process		taxon:9031	20211129
Q6EE30	Q6EE30	GO:0006749	glutathione metabolic process	GO_REF:0000002	IEA	biological_process		taxon:9031	20211127
Q6EE30	Q6EE30	GO:0003746	translation elongation factor activity	GO_REF:0000104	IEA	molecular_function		taxon:9031	20211127
Q6EE30	Q6EE30	GO:0003746	translation elongation factor activity	GO_REF:0000002	IEA	molecular_function		taxon:9031	20211127
Q6EE30	Q6EE30	GO:0003746	translation elongation factor activity	GO_REF:0000043	IEA	molecular_function		taxon:9031	20211129
Q6EE30	Q6EE30	GO:0006414	translational elongation	GO_REF:0000002	IEA	biological_process		taxon:9031	20211127
Q6EE30	Q6EE30	GO:0006414	translational elongation	GO_REF:0000043	IEA	biological_process		taxon:9031	20211129
Q6EE30	Q6EE30	GO:0006412	translation	GO_REF:0000104	IEA	biological_process		taxon:9031	20211127
F1NC27	RAB21	GO:0012506	vesicle membrane	GO_REF:0000107	IEA	cellular_component		taxon:9031	20211127
F1NC27	RAB21	GO:0016020	membrane	GO_REF:0000043	IEA	cellular_component		taxon:9031	20211129
F1NC27	RAB21	GO:0005802	trans-Golgi network	GO_REF:0000107	IEA	cellular_component		taxon:9031	20211127
F1NC27	RAB21	GO:0003924	GTPase activity	GO_REF:0000107	IEA	molecular_function		taxon:9031	20211127
F1NC27	RAB21	GO:0012505	endomembrane system	PMID:21873635	IBA	cellular_component		taxon:9031	20201206
F1NC27	RAB21	GO:0005794	Golgi apparatus	GO_REF:0000043	IEA	cellular_component		taxon:9031	20211129
F1NC27	RAB21	GO:0043005	neuron projection	GO_REF:0000044	IEA	cellular_component		taxon:9031	20211127
F1NC27	RAB21	GO:0016020	membrane	GO_REF:0000002	IEA	cellular_component		taxon:9031	20211127
F1NC27	RAB21	GO:0050821	protein stabilization	GO_REF:0000107	IEA	biological_process		taxon:9031	20211127
F1NC27	RAB21	GO:0032482	Rab protein signal transduction	GO_REF:0000002	IEA	biological_process		taxon:9031	20211127
F1NC27	RAB21	GO:0005525	GTP binding	GO_REF:0000107	IEA	molecular_function		taxon:9031	20211127
F1NC27	RAB21	GO:0019003	GDP binding	GO_REF:0000107	IEA	molecular_function		taxon:9031	20211127
F1NC27	RAB21	GO:0005525	GTP binding	GO_REF:0000043	IEA	molecular_function		taxon:9031	20211129
F1NC27	RAB21	GO:1904115	axon cytoplasm	GO_REF:0000108	IEA	cellular_component		taxon:9031	20211130
F1NC27	RAB21	GO:0017157	regulation of exocytosis	GO_REF:0000107	IEA	biological_process		taxon:9031	20211127
F1NC27	RAB21	GO:0008089	anterograde axonal transport	GO_REF:0000107	IEA	biological_process		taxon:9031	20211127
F1NC27	RAB21	GO:0005794	Golgi apparatus	GO_REF:0000044	IEA	cellular_component		taxon:9031	20211127
F1NC27	RAB21	GO:0043005	neuron projection	GO_REF:0000107	IEA	cellular_component		taxon:9031	20211127
F1NC27	RAB21	GO:0031901	early endosome membrane	GO_REF:0000044	IEA	cellular_component		taxon:9031	20211127
F1NC27	RAB21	GO:0032154	cleavage furrow	GO_REF:0000044	IEA	cellular_component		taxon:9031	20211127
F1NC27	RAB21	GO:0000166	nucleotide binding	GO_REF:0000043	IEA	molecular_function		taxon:9031	20211129
F1NC27	RAB21	GO:2000643	positive regulation of early endosome to late endosome transport	GO_REF:0000107	IEA	biological_process		taxon:9031	20211127
F1NC27	RAB21	GO:0003924	GTPase activity	GO_REF:0000002	IEA	molecular_function		taxon:9031	20211127
F1NC27	RAB21	GO:0050775	positive regulation of dendrite morphogenesis	GO_REF:0000107	IEA	biological_process		taxon:9031	20211127
F1NC27	RAB21	GO:0005769	early endosome	PMID:21873635	IBA	cellular_component		taxon:9031	20200809
F1NC27	RAB21	GO:0000139	Golgi membrane	GO_REF:0000044	IEA	cellular_component		taxon:9031	20211127
F1NC27	RAB21	GO:0015031	protein transport	GO_REF:0000043	IEA	biological_process		taxon:9031	20211129
F1NC27	RAB21	GO:0005525	GTP binding	GO_REF:0000002	IEA	molecular_function		taxon:9031	20211127
F1NC27	RAB21	GO:0005789	endoplasmic reticulum membrane	GO_REF:0000044	IEA	cellular_component		taxon:9031	20211127
F1NC27	RAB21	GO:0007165	signal transduction	GO_REF:0000002	IEA	biological_process		taxon:9031	20211127
F1NC27	RAB21	GO:0032580	Golgi cisterna membrane	GO_REF:0000107	IEA	cellular_component		taxon:9031	20211127
F1NC27	RAB21	GO:0005768	endosome	GO_REF:0000107	IEA	cellular_component		taxon:9031	20211127
F1NC27	RAB21	GO:0010008	endosome membrane	GO_REF:0000044	IEA	cellular_component		taxon:9031	20211127
F1NC27	RAB21	GO:0006886	intracellular protein transport	PMID:21873635	IBA	biological_process		taxon:9031	20210905
F1NC27	RAB21	GO:0009898	cytoplasmic side of plasma membrane	GO_REF:0000107	IEA	cellular_component		taxon:9031	20211127
F1NC27	RAB21	GO:0098559	cytoplasmic side of early endosome membrane	GO_REF:0000107	IEA	cellular_component		taxon:9031	20211127
F1NC27	RAB21	GO:0048260	positive regulation of receptor-mediated endocytosis	GO_REF:0000107	IEA	biological_process		taxon:9031	20211127
F1NC27	RAB21	GO:0003924	GTPase activity	PMID:21873635	IBA	molecular_function		taxon:9031	20170228
A0A1D5PX68	SLC25A1	GO:0071913	citrate secondary active transmembrane transporter activity	GO_REF:0000107	IEA	molecular_function		taxon:9031	20211127
A0A1D5PX68	SLC25A1	GO:0016021	integral component of membrane	GO_REF:0000104	IEA	cellular_component		taxon:9031	20211127
A0A1D5PX68	SLC25A1	GO:0016020	membrane	GO_REF:0000104	IEA	cellular_component		taxon:9031	20211127
A0A1D5PX68	SLC25A1	GO:0016020	membrane	GO_REF:0000044	IEA	cellular_component		taxon:9031	20211127
A0A1D5PX68	SLC25A1	GO:0016021	integral component of membrane	GO_REF:0000043	IEA	cellular_component		taxon:9031	20211129
A0A1D5PX68	SLC25A1	GO:0016020	membrane	GO_REF:0000043	IEA	cellular_component		taxon:9031	20211129
A0A1D5PX68	SLC25A1	GO:0055085	transmembrane transport	GO_REF:0000002	IEA	biological_process		taxon:9031	20211127
A0A1D5PX68	SLC25A1	GO:0006843	mitochondrial citrate transmembrane transport	PMID:21873635	IBA	biological_process		taxon:9031	20170228
F1NV33	MSH2	GO:0000400	four-way junction DNA binding	GO_REF:0000107	IEA	molecular_function		taxon:9031	20211127
F1NV33	MSH2	GO:0051726	regulation of cell cycle	GO_REF:0000107	IEA	biological_process		taxon:9031	20211127
F1NV33	MSH2	GO:0006301	postreplication repair	GO_REF:0000107	IEA	biological_process		taxon:9031	20211127
F1NV33	MSH2	GO:0006281	DNA repair	GO_REF:0000107	IEA	biological_process		taxon:9031	20211127
F1NV33	MSH2	GO:0016446	somatic hypermutation of immunoglobulin genes	GO_REF:0000107	IEA	biological_process		taxon:9031	20211127
F1NV33	MSH2	GO:0002204	somatic recombination of immunoglobulin genes involved in immune response	GO_REF:0000107	IEA	biological_process		taxon:9031	20211127
F1NV33	MSH2	GO:0048298	positive regulation of isotype switching to IgA isotypes	GO_REF:0000107	IEA	biological_process		taxon:9031	20211127
F1NV33	MSH2	GO:0006302	double-strand break repair	GO_REF:0000107	IEA	biological_process		taxon:9031	20211127
F1NV33	MSH2	GO:0042803	protein homodimerization activity	GO_REF:0000107	IEA	molecular_function		taxon:9031	20211127
F1NV33	MSH2	GO:0005654	nucleoplasm	GO_REF:0000107	IEA	cellular_component		taxon:9031	20211127
F1NV33	MSH2	GO:0030983	mismatched DNA binding	GO_REF:0000107	IEA	molecular_function		taxon:9031	20211127
F1NV33	MSH2	GO:0006298	mismatch repair	GO_REF:0000104	IEA	biological_process		taxon:9031	20211127
F1NV33	MSH2	GO:0006298	mismatch repair	PMID:21873635	IBA	biological_process		taxon:9031	20210924
F1NV33	MSH2	GO:0031573	mitotic intra-S DNA damage checkpoint signaling	GO_REF:0000107	IEA	biological_process		taxon:9031	20211127
F1NV33	MSH2	GO:0030183	B cell differentiation	GO_REF:0000107	IEA	biological_process		taxon:9031	20211127
F1NV33	MSH2	GO:0000287	magnesium ion binding	GO_REF:0000107	IEA	molecular_function		taxon:9031	20211127
F1NV33	MSH2	GO:0002204	somatic recombination of immunoglobulin genes involved in immune response	PMID:21873635	IBA	biological_process		taxon:9031	20190319
F1NV33	MSH2	GO:0005524	ATP binding	GO_REF:0000043	IEA	molecular_function		taxon:9031	20211129
F1NV33	MSH2	GO:0032301	MutSalpha complex	GO_REF:0000107	IEA	cellular_component		taxon:9031	20211127
F1NV33	MSH2	GO:0010165	response to X-ray	GO_REF:0000107	IEA	biological_process		taxon:9031	20211127
F1NV33	MSH2	GO:0005634	nucleus	GO_REF:0000107	IEA	cellular_component		taxon:9031	20211127
F1NV33	MSH2	GO:0006281	DNA repair	GO_REF:0000043	IEA	biological_process		taxon:9031	20211129
F1NV33	MSH2	GO:0010224	response to UV-B	GO_REF:0000107	IEA	biological_process		taxon:9031	20211127
F1NV33	MSH2	GO:0006312	mitotic recombination	PMID:21873635	IBA	biological_process		taxon:9031	20210924
F1NV33	MSH2	GO:0003677	DNA binding	GO_REF:0000002	IEA	molecular_function		taxon:9031	20211127
F1NV33	MSH2	GO:0043570	maintenance of DNA repeat elements	GO_REF:0000107	IEA	biological_process		taxon:9031	20211127
F1NV33	MSH2	GO:0030983	mismatched DNA binding	GO_REF:0000002	IEA	molecular_function		taxon:9031	20211127
F1NV33	MSH2	GO:0045910	negative regulation of DNA recombination	GO_REF:0000107	IEA	biological_process		taxon:9031	20211127
F1NV33	MSH2	GO:0006298	mismatch repair	GO_REF:0000107	IEA	biological_process		taxon:9031	20211127
F1NV33	MSH2	GO:0032405	MutLalpha complex binding	GO_REF:0000107	IEA	molecular_function		taxon:9031	20211127
F1NV33	MSH2	GO:0019237	centromeric DNA binding	GO_REF:0000107	IEA	molecular_function		taxon:9031	20211127
F1NV33	MSH2	GO:0032137	guanine/thymine mispair binding	GO_REF:0000107	IEA	molecular_function		taxon:9031	20211127
F1NV33	MSH2	GO:0005634	nucleus	GO_REF:0000044	IEA	cellular_component		taxon:9031	20211127
F1NV33	MSH2	GO:0007281	germ cell development	GO_REF:0000107	IEA	biological_process		taxon:9031	20211127
F1NV33	MSH2	GO:0032300	mismatch repair complex	GO_REF:0000002	IEA	cellular_component		taxon:9031	20211127
F1NV33	MSH2	GO:0000166	nucleotide binding	GO_REF:0000043	IEA	molecular_function		taxon:9031	20211129
F1NV33	MSH2	GO:0008584	male gonad development	GO_REF:0000107	IEA	biological_process		taxon:9031	20211127
F1NV33	MSH2	GO:0005634	nucleus	GO_REF:0000104	IEA	cellular_component		taxon:9031	20211127
F1NV33	MSH2	GO:0006119	oxidative phosphorylation	GO_REF:0000107	IEA	biological_process		taxon:9031	20211127
F1NV33	MSH2	GO:0003697	single-stranded DNA binding	GO_REF:0000107	IEA	molecular_function		taxon:9031	20211127
F1NV33	MSH2	GO:0032302	MutSbeta complex	GO_REF:0000107	IEA	cellular_component		taxon:9031	20211127
F1NV33	MSH2	GO:0045190	isotype switching	GO_REF:0000107	IEA	biological_process		taxon:9031	20211127
F1NV33	MSH2	GO:0050896	response to stimulus	GO_REF:0000117	IEA	biological_process		taxon:9031	20211127
F1NV33	MSH2	GO:0032143	single thymine insertion binding	GO_REF:0000107	IEA	molecular_function		taxon:9031	20211127
F1NV33	MSH2	GO:0019901	protein kinase binding	GO_REF:0000107	IEA	molecular_function		taxon:9031	20211127
F1NV33	MSH2	GO:0005524	ATP binding	GO_REF:0000002	IEA	molecular_function		taxon:9031	20211127
F1NV33	MSH2	GO:0071168	protein localization to chromatin	GO_REF:0000107	IEA	biological_process		taxon:9031	20211127
F1NV33	MSH2	GO:0042771	intrinsic apoptotic signaling pathway in response to DNA damage by p53 class mediator	GO_REF:0000107	IEA	biological_process		taxon:9031	20211127
F1NV33	MSH2	GO:0008340	determination of adult lifespan	GO_REF:0000107	IEA	biological_process		taxon:9031	20211127
F1NV33	MSH2	GO:0003690	double-stranded DNA binding	GO_REF:0000107	IEA	molecular_function		taxon:9031	20211127
F1NV33	MSH2	GO:0016887	ATP hydrolysis activity	GO_REF:0000107	IEA	molecular_function		taxon:9031	20211127
F1NV33	MSH2	GO:0016447	somatic recombination of immunoglobulin gene segments	GO_REF:0000107	IEA	biological_process		taxon:9031	20211127
F1NV33	MSH2	GO:0008630	intrinsic apoptotic signaling pathway in response to DNA damage	GO_REF:0000107	IEA	biological_process		taxon:9031	20211127
F1NV33	MSH2	GO:0032139	dinucleotide insertion or deletion binding	GO_REF:0000107	IEA	molecular_function		taxon:9031	20211127
F1NV33	MSH2	GO:0051096	positive regulation of helicase activity	GO_REF:0000107	IEA	biological_process		taxon:9031	20211127
F1NV33	MSH2	GO:0032181	dinucleotide repeat insertion binding	GO_REF:0000107	IEA	molecular_function		taxon:9031	20211127
F1NV33	MSH2	GO:0030983	mismatched DNA binding	PMID:21873635	IBA	molecular_function		taxon:9031	20210924
F1NV33	MSH2	GO:0008022	protein C-terminus binding	GO_REF:0000107	IEA	molecular_function		taxon:9031	20211127
F1NV33	MSH2	GO:0006974	cellular response to DNA damage stimulus	GO_REF:0000107	IEA	biological_process		taxon:9031	20211127
F1NV33	MSH2	GO:0019899	enzyme binding	GO_REF:0000107	IEA	molecular_function		taxon:9031	20211127
F1NV33	MSH2	GO:0003684	damaged DNA binding	GO_REF:0000107	IEA	molecular_function		taxon:9031	20211127
F1NV33	MSH2	GO:0032142	single guanine insertion binding	GO_REF:0000107	IEA	molecular_function		taxon:9031	20211127
F1NV33	MSH2	GO:0043524	negative regulation of neuron apoptotic process	GO_REF:0000107	IEA	biological_process		taxon:9031	20211127
F1NV33	MSH2	GO:0019724	B cell mediated immunity	GO_REF:0000107	IEA	biological_process		taxon:9031	20211127
F1NV33	MSH2	GO:0048304	positive regulation of isotype switching to IgG isotypes	GO_REF:0000107	IEA	biological_process		taxon:9031	20211127
F1NV33	MSH2	GO:0006298	mismatch repair	GO_REF:0000002	IEA	biological_process		taxon:9031	20211127
F1NV33	MSH2	GO:0005524	ATP binding	GO_REF:0000107	IEA	molecular_function		taxon:9031	20211127
F1NV33	MSH2	GO:0003682	chromatin binding	GO_REF:0000107	IEA	molecular_function		taxon:9031	20211127
F1NV33	MSH2	GO:0043531	ADP binding	GO_REF:0000107	IEA	molecular_function		taxon:9031	20211127
F1NV33	MSH2	GO:0032301	MutSalpha complex	GO_REF:0000104	IEA	cellular_component		taxon:9031	20211127
F1NV33	MSH2	GO:0006974	cellular response to DNA damage stimulus	GO_REF:0000043	IEA	biological_process		taxon:9031	20211129
F1NV33	MSH2	GO:0008094	ATPase, acting on DNA	GO_REF:0000107	IEA	molecular_function		taxon:9031	20211127
F1NV33	MSH2	GO:0003690	double-stranded DNA binding	PMID:21873635	IBA	molecular_function		taxon:9031	20210924
F1NV33	MSH2	GO:0032357	oxidized purine DNA binding	GO_REF:0000107	IEA	molecular_function		taxon:9031	20211127
F1NV33	MSH2	GO:0032301	MutSalpha complex	PMID:21873635	IBA	cellular_component		taxon:9031	20180917
F1NV33	MSH2	GO:0003677	DNA binding	GO_REF:0000043	IEA	molecular_function		taxon:9031	20211129
F1NV33	MSH2	GO:0003677	DNA binding	GO_REF:0000107	IEA	molecular_function		taxon:9031	20211127
F1NV33	MSH2	GO:0005634	nucleus	PMID:21873635	IBA	cellular_component		taxon:9031	20210924
F1NV33	MSH2	GO:0005634	nucleus	GO_REF:0000043	IEA	cellular_component		taxon:9031	20211129
F1NCS6	MTHFD1L	GO:0004488	methylenetetrahydrofolate dehydrogenase (NADP+) activity	GO_REF:0000002	IEA	molecular_function		taxon:9031	20211127
F1NCS6	MTHFD1L	GO:0015942	formate metabolic process	GO_REF:0000107	IEA	biological_process		taxon:9031	20211127
F1NCS6	MTHFD1L	GO:0005524	ATP binding	GO_REF:0000107	IEA	molecular_function		taxon:9031	20211127
F1NCS6	MTHFD1L	GO:0005524	ATP binding	GO_REF:0000002	IEA	molecular_function		taxon:9031	20211127
F1NCS6	MTHFD1L	GO:0048702	embryonic neurocranium morphogenesis	GO_REF:0000107	IEA	biological_process		taxon:9031	20211127
F1NCS6	MTHFD1L	GO:0001843	neural tube closure	GO_REF:0000107	IEA	biological_process		taxon:9031	20211127
F1NCS6	MTHFD1L	GO:0005739	mitochondrion	GO_REF:0000107	IEA	cellular_component		taxon:9031	20211127
F1NCS6	MTHFD1L	GO:0004329	formate-tetrahydrofolate ligase activity	GO_REF:0000116	IEA	molecular_function		taxon:9031	20211127
F1NCS6	MTHFD1L	GO:0035999	tetrahydrofolate interconversion	PMID:21873635	IBA	biological_process		taxon:9031	20200810
F1NCS6	MTHFD1L	GO:0048703	embryonic viscerocranium morphogenesis	GO_REF:0000107	IEA	biological_process		taxon:9031	20211127
F1NCS6	MTHFD1L	GO:0000166	nucleotide binding	GO_REF:0000043	IEA	molecular_function		taxon:9031	20211129
F1NCS6	MTHFD1L	GO:0016874	ligase activity	GO_REF:0000043	IEA	molecular_function		taxon:9031	20211129
F1NCS6	MTHFD1L	GO:0004329	formate-tetrahydrofolate ligase activity	GO_REF:0000107	IEA	molecular_function		taxon:9031	20211127
F1NCS6	MTHFD1L	GO:0005739	mitochondrion	PMID:21873635	IBA	cellular_component		taxon:9031	20170228
F1NCS6	MTHFD1L	GO:0042803	protein homodimerization activity	GO_REF:0000107	IEA	molecular_function		taxon:9031	20211127
F1NCS6	MTHFD1L	GO:0005829	cytosol	PMID:21873635	IBA	cellular_component		taxon:9031	20170228
F1NCS6	MTHFD1L	GO:0005524	ATP binding	GO_REF:0000043	IEA	molecular_function		taxon:9031	20211129
F1NCS6	MTHFD1L	GO:0006760	folic acid-containing compound metabolic process	GO_REF:0000107	IEA	biological_process		taxon:9031	20211127
F1NCS6	MTHFD1L	GO:0004329	formate-tetrahydrofolate ligase activity	GO_REF:0000002	IEA	molecular_function		taxon:9031	20211127
F1NCS6	MTHFD1L	GO:0035999	tetrahydrofolate interconversion	GO_REF:0000041	IEA	biological_process		taxon:9031	20211127
F1NCS6	MTHFD1L	GO:0006730	one-carbon metabolic process	GO_REF:0000043	IEA	biological_process		taxon:9031	20211129
F1NCS6	MTHFD1L	GO:0009257	10-formyltetrahydrofolate biosynthetic process	GO_REF:0000107	IEA	biological_process		taxon:9031	20211127
F1NCS6	MTHFD1L	GO:0004329	formate-tetrahydrofolate ligase activity	GO_REF:0000003	IEA	molecular_function		taxon:9031	20211127
F1NFJ0	MCM3	GO:0006270	DNA replication initiation	GO_REF:0000002	IEA	biological_process		taxon:9031	20211127
F1NFJ0	MCM3	GO:0005634	nucleus	PMID:21873635	IBA	cellular_component		taxon:9031	20201205
F1NFJ0	MCM3	GO:0032508	DNA duplex unwinding	GO_REF:0000002	IEA	biological_process		taxon:9031	20211127
F1NFJ0	MCM3	GO:0003682	chromatin binding	PMID:17470552	IDA	molecular_function		taxon:9031	20151117
F1NFJ0	MCM3	GO:0042555	MCM complex	GO_REF:0000107	IEA	cellular_component		taxon:9031	20211127
F1NFJ0	MCM3	GO:0005524	ATP binding	GO_REF:0000043	IEA	molecular_function		taxon:9031	20211129
F1NFJ0	MCM3	GO:0042555	MCM complex	GO_REF:0000104	IEA	cellular_component		taxon:9031	20211127
F1NFJ0	MCM3	GO:0042555	MCM complex	PMID:21873635	IBA	cellular_component		taxon:9031	20200929
F1NFJ0	MCM3	GO:0000727	double-strand break repair via break-induced replication	PMID:21873635	IBA	biological_process		taxon:9031	20190209
F1NFJ0	MCM3	GO:0048471	perinuclear region of cytoplasm	GO_REF:0000107	IEA	cellular_component		taxon:9031	20211127
F1NFJ0	MCM3	GO:0005694	chromosome	GO_REF:0000044	IEA	cellular_component		taxon:9031	20211127
F1NFJ0	MCM3	GO:0000166	nucleotide binding	GO_REF:0000043	IEA	molecular_function		taxon:9031	20211129
F1NFJ0	MCM3	GO:0006260	DNA replication	GO_REF:0000002	IEA	biological_process		taxon:9031	20211127
F1NFJ0	MCM3	GO:0071162	CMG complex	GO_REF:0000107	IEA	cellular_component		taxon:9031	20211127
F1NFJ0	MCM3	GO:0006268	DNA unwinding involved in DNA replication	GO_REF:0000107	IEA	biological_process		taxon:9031	20211127
F1NFJ0	MCM3	GO:0016787	hydrolase activity	GO_REF:0000043	IEA	molecular_function		taxon:9031	20211129
F1NFJ0	MCM3	GO:0042555	MCM complex	GO_REF:0000002	IEA	cellular_component		taxon:9031	20211127
F1NFJ0	MCM3	GO:0005524	ATP binding	GO_REF:0000002	IEA	molecular_function		taxon:9031	20211127
F1NFJ0	MCM3	GO:0006271	DNA strand elongation involved in DNA replication	PMID:21873635	IBA	biological_process		taxon:9031	20190210
F1NFJ0	MCM3	GO:0003677	DNA binding	GO_REF:0000002	IEA	molecular_function		taxon:9031	20211127
F1NFJ0	MCM3	GO:0005634	nucleus	GO_REF:0000044	IEA	cellular_component		taxon:9031	20211127
F1NFJ0	MCM3	GO:0005634	nucleus	GO_REF:0000107	IEA	cellular_component		taxon:9031	20211127
F1NFJ0	MCM3	GO:0003678	DNA helicase activity	GO_REF:0000003	IEA	molecular_function		taxon:9031	20211127
F1NFJ0	MCM3	GO:0005634	nucleus	PMID:17470552	IC	cellular_component		taxon:9031	20151117
F1NFJ0	MCM3	GO:1902975	mitotic DNA replication initiation	PMID:21873635	IBA	biological_process		taxon:9031	20190210
F1NFJ0	MCM3	GO:0006260	DNA replication	GO_REF:0000043	IEA	biological_process		taxon:9031	20211129
F1NFJ0	MCM3	GO:0003678	DNA helicase activity	GO_REF:0000104	IEA	molecular_function		taxon:9031	20211127
F1NFJ0	MCM3	GO:0017116	single-stranded DNA helicase activity	PMID:21873635	IBA	molecular_function		taxon:9031	20210414
F1NFJ0	MCM3	GO:0003677	DNA binding	GO_REF:0000043	IEA	molecular_function		taxon:9031	20211129
F1NFJ0	MCM3	GO:0005737	cytoplasm	GO_REF:0000107	IEA	cellular_component		taxon:9031	20211127
F1NFJ0	MCM3	GO:0005524	ATP binding	GO_REF:0000104	IEA	molecular_function		taxon:9031	20211127
F1NFJ0	MCM3	GO:0005813	centrosome	GO_REF:0000107	IEA	cellular_component		taxon:9031	20211127
F1NFJ0	MCM3	GO:0005654	nucleoplasm	GO_REF:0000107	IEA	cellular_component		taxon:9031	20211127
F1NFJ0	MCM3	GO:0005634	nucleus	GO_REF:0000043	IEA	cellular_component		taxon:9031	20211129
F1NFJ0	MCM3	GO:0004386	helicase activity	GO_REF:0000043	IEA	molecular_function		taxon:9031	20211129
F1NFJ0	MCM3	GO:0007049	cell cycle	GO_REF:0000043	IEA	biological_process		taxon:9031	20211129
F1NFJ0	MCM3	GO:0003697	single-stranded DNA binding	PMID:21873635	IBA	molecular_function		taxon:9031	20190209
F1NFJ0	MCM3	GO:0016887	ATP hydrolysis activity	GO_REF:0000116	IEA	molecular_function		taxon:9031	20211127
Q8QH01	FMO3	GO:0004499	N,N-dimethylaniline monooxygenase activity	GO_REF:0000003	IEA	molecular_function		taxon:9031	20211127
Q8QH01	FMO3	GO:0050660	flavin adenine dinucleotide binding	GO_REF:0000002	IEA	molecular_function		taxon:9031	20211127
Q8QH01	FMO3	GO:0004499	N,N-dimethylaniline monooxygenase activity	GO_REF:0000002	IEA	molecular_function		taxon:9031	20211127
Q8QH01	FMO3	GO:0004497	monooxygenase activity	GO_REF:0000043	IEA	molecular_function		taxon:9031	20211129
Q8QH01	FMO3	GO:0005783	endoplasmic reticulum	GO_REF:0000043	IEA	cellular_component		taxon:9031	20211129
Q8QH01	FMO3	GO:0005789	endoplasmic reticulum membrane	GO_REF:0000104	IEA	cellular_component		taxon:9031	20211127
Q8QH01	FMO3	GO:0004499	N,N-dimethylaniline monooxygenase activity	GO_REF:0000104	IEA	molecular_function		taxon:9031	20211127
Q8QH01	FMO3	GO:0005789	endoplasmic reticulum membrane	GO_REF:0000044	IEA	cellular_component		taxon:9031	20211127
Q8QH01	FMO3	GO:0016491	oxidoreductase activity	GO_REF:0000043	IEA	molecular_function		taxon:9031	20211129
Q8QH01	FMO3	GO:0016020	membrane	GO_REF:0000043	IEA	cellular_component		taxon:9031	20211129
Q8QH01	FMO3	GO:0004499	N,N-dimethylaniline monooxygenase activity	GO_REF:0000116	IEA	molecular_function		taxon:9031	20211127
Q8QH01	FMO3	GO:0016021	integral component of membrane	GO_REF:0000043	IEA	cellular_component		taxon:9031	20211129
Q8QH01	FMO3	GO:0043231	intracellular membrane-bounded organelle	GO_REF:0000043	IEA	cellular_component		taxon:9031	20211129
Q8QH01	FMO3	GO:0050661	NADP binding	GO_REF:0000002	IEA	molecular_function		taxon:9031	20211127
Q5ZKR8	MCM6	GO:0003677	DNA binding	GO_REF:0000002	IEA	molecular_function		taxon:9031	20211127
Q5ZKR8	MCM6	GO:0032508	DNA duplex unwinding	GO_REF:0000002	IEA	biological_process		taxon:9031	20211127
Q5ZKR8	MCM6	GO:0004386	helicase activity	GO_REF:0000043	IEA	molecular_function		taxon:9031	20211129
Q5ZKR8	MCM6	GO:0005524	ATP binding	GO_REF:0000104	IEA	molecular_function		taxon:9031	20211127
Q5ZKR8	MCM6	GO:0006260	DNA replication	GO_REF:0000043	IEA	biological_process		taxon:9031	20211129
Q5ZKR8	MCM6	GO:0005634	nucleus	GO_REF:0000044	IEA	cellular_component		taxon:9031	20211127
Q5ZKR8	MCM6	GO:0042802	identical protein binding	GO_REF:0000107	IEA	molecular_function		taxon:9031	20211127
Q5ZKR8	MCM6	GO:0005634	nucleus	GO_REF:0000107	IEA	cellular_component		taxon:9031	20211127
Q5ZKR8	MCM6	GO:0042555	MCM complex	GO_REF:0000107	IEA	cellular_component		taxon:9031	20211127
Q5ZKR8	MCM6	GO:0006270	DNA replication initiation	GO_REF:0000002	IEA	biological_process		taxon:9031	20211127
Q5ZKR8	MCM6	GO:0000166	nucleotide binding	GO_REF:0000043	IEA	molecular_function		taxon:9031	20211129
Q5ZKR8	MCM6	GO:0016787	hydrolase activity	GO_REF:0000043	IEA	molecular_function		taxon:9031	20211129
Q5ZKR8	MCM6	GO:0007049	cell cycle	GO_REF:0000043	IEA	biological_process		taxon:9031	20211129
Q5ZKR8	MCM6	GO:0017116	single-stranded DNA helicase activity	PMID:21873635	IBA	molecular_function		taxon:9031	20210414
Q5ZKR8	MCM6	GO:0006268	DNA unwinding involved in DNA replication	PMID:21873635	IBA	biological_process		taxon:9031	20190210
Q5ZKR8	MCM6	GO:0005634	nucleus	PMID:21873635	IBA	cellular_component		taxon:9031	20201205
Q5ZKR8	MCM6	GO:0003678	DNA helicase activity	GO_REF:0000003	IEA	molecular_function		taxon:9031	20211127
Q5ZKR8	MCM6	GO:0003678	DNA helicase activity	GO_REF:0000107	IEA	molecular_function		taxon:9031	20211127
Q5ZKR8	MCM6	GO:0005524	ATP binding	GO_REF:0000002	IEA	molecular_function		taxon:9031	20211127
Q5ZKR8	MCM6	GO:0042555	MCM complex	GO_REF:0000104	IEA	cellular_component		taxon:9031	20211127
Q5ZKR8	MCM6	GO:0000727	double-strand break repair via break-induced replication	PMID:21873635	IBA	biological_process		taxon:9031	20190209
Q5ZKR8	MCM6	GO:0016887	ATP hydrolysis activity	GO_REF:0000116	IEA	molecular_function		taxon:9031	20211127
Q5ZKR8	MCM6	GO:0003697	single-stranded DNA binding	PMID:21873635	IBA	molecular_function		taxon:9031	20190209
Q5ZKR8	MCM6	GO:0003697	single-stranded DNA binding	GO_REF:0000107	IEA	molecular_function		taxon:9031	20211127
Q5ZKR8	MCM6	GO:0042555	MCM complex	PMID:21873635	IBA	cellular_component		taxon:9031	20200929
Q5ZKR8	MCM6	GO:0003677	DNA binding	GO_REF:0000043	IEA	molecular_function		taxon:9031	20211129
Q5ZKR8	MCM6	GO:1902969	mitotic DNA replication	PMID:21873635	IBA	biological_process		taxon:9031	20190210
Q5ZKR8	MCM6	GO:0005524	ATP binding	GO_REF:0000043	IEA	molecular_function		taxon:9031	20211129
Q5ZKR8	MCM6	GO:0006270	DNA replication initiation	GO_REF:0000104	IEA	biological_process		taxon:9031	20211127
Q5ZKR8	MCM6	GO:0005654	nucleoplasm	GO_REF:0000107	IEA	cellular_component		taxon:9031	20211127
Q5ZKR8	MCM6	GO:0006268	DNA unwinding involved in DNA replication	GO_REF:0000107	IEA	biological_process		taxon:9031	20211127
Q5ZKR8	MCM6	GO:0005634	nucleus	GO_REF:0000002	IEA	cellular_component		taxon:9031	20211127
Q5ZKR8	MCM6	GO:1990518	single-stranded 3'-5' DNA helicase activity	PMID:21873635	IBA	molecular_function		taxon:9031	20190210
Q5ZKR8	MCM6	GO:0071162	CMG complex	GO_REF:0000107	IEA	cellular_component		taxon:9031	20211127
Q5ZKR8	MCM6	GO:0003678	DNA helicase activity	GO_REF:0000002	IEA	molecular_function		taxon:9031	20211127
Q5ZKR8	MCM6	GO:0042555	MCM complex	GO_REF:0000002	IEA	cellular_component		taxon:9031	20211127
Q5ZKR8	MCM6	GO:0005634	nucleus	GO_REF:0000043	IEA	cellular_component		taxon:9031	20211129
Q5ZKR8	MCM6	GO:0006260	DNA replication	GO_REF:0000002	IEA	biological_process		taxon:9031	20211127
Z4YJB8	DSTN	GO:0030042	actin filament depolymerization	GO_REF:0000107	IEA	biological_process		taxon:9031	20211127
Z4YJB8	DSTN	GO:0003779	actin binding	GO_REF:0000002	IEA	molecular_function		taxon:9031	20211127
Z4YJB8	DSTN	GO:0030042	actin filament depolymerization	PMID:21873635	IBA	biological_process		taxon:9031	20200219
Z4YJB8	DSTN	GO:0051015	actin filament binding	GO_REF:0000107	IEA	molecular_function		taxon:9031	20211127
Z4YJB8	DSTN	GO:0015629	actin cytoskeleton	GO_REF:0000002	IEA	cellular_component		taxon:9031	20211127
Z4YJB8	DSTN	GO:0030042	actin filament depolymerization	GO_REF:0000002	IEA	biological_process		taxon:9031	20211127
Z4YJB8	DSTN	GO:0048870	cell motility	PMID:21873635	IBA	biological_process		taxon:9031	20200808
Z4YJB8	DSTN	GO:0005737	cytoplasm	GO_REF:0000107	IEA	cellular_component		taxon:9031	20211127
Z4YJB8	DSTN	GO:0030836	positive regulation of actin filament depolymerization	GO_REF:0000002	IEA	biological_process		taxon:9031	20211127
Z4YJB8	DSTN	GO:0003779	actin binding	GO_REF:0000043	IEA	molecular_function		taxon:9031	20211129
Z4YJB8	DSTN	GO:0030864	cortical actin cytoskeleton	GO_REF:0000107	IEA	cellular_component		taxon:9031	20211127
Z4YJB8	DSTN	GO:0015629	actin cytoskeleton	PMID:21873635	IBA	cellular_component		taxon:9031	20200219
Z4YJB8	DSTN	GO:0051014	actin filament severing	GO_REF:0000002	IEA	biological_process		taxon:9031	20211127
Z4YJB8	DSTN	GO:0051015	actin filament binding	PMID:21873635	IBA	molecular_function		taxon:9031	20200219
Z4YJB8	DSTN	GO:0030043	actin filament fragmentation	PMID:21873635	IBA	biological_process		taxon:9031	20200219
Z4YJB8	DSTN	GO:0005737	cytoplasm	PMID:21873635	IBA	cellular_component		taxon:9031	20200219
Z4YJB8	DSTN	GO:0030836	positive regulation of actin filament depolymerization	GO_REF:0000107	IEA	biological_process		taxon:9031	20211127
Z4YJB8	DSTN	GO:0051014	actin filament severing	PMID:21873635	IBA	biological_process		taxon:9031	20200219
Z4YJB8	DSTN	GO:0030043	actin filament fragmentation	GO_REF:0000107	IEA	biological_process		taxon:9031	20211127
A0A1D5PJY1	SPTBN1	GO:0030673	axolemma	GO_REF:0000107	IEA	cellular_component		taxon:9031	20211127
A0A1D5PJY1	SPTBN1	GO:0071709	membrane assembly	GO_REF:0000107	IEA	biological_process		taxon:9031	20211127
A0A1D5PJY1	SPTBN1	GO:0016020	membrane	GO_REF:0000107	IEA	cellular_component		taxon:9031	20211127
A0A1D5PJY1	SPTBN1	GO:0051641	cellular localization	GO_REF:0000117	IEA	biological_process		taxon:9031	20211127
A0A1D5PJY1	SPTBN1	GO:0008091	spectrin	GO_REF:0000002	IEA	cellular_component		taxon:9031	20211127
A0A1D5PJY1	SPTBN1	GO:0014069	postsynaptic density	GO_REF:0000107	IEA	cellular_component		taxon:9031	20211127
A0A1D5PJY1	SPTBN1	GO:1903078	positive regulation of protein localization to plasma membrane	GO_REF:0000107	IEA	biological_process		taxon:9031	20211127
A0A1D5PJY1	SPTBN1	GO:0051693	actin filament capping	GO_REF:0000043	IEA	biological_process		taxon:9031	20211129
A0A1D5PJY1	SPTBN1	GO:0005634	nucleus	GO_REF:0000107	IEA	cellular_component		taxon:9031	20211127
A0A1D5PJY1	SPTBN1	GO:0007009	plasma membrane organization	GO_REF:0000107	IEA	biological_process		taxon:9031	20211127
A0A1D5PJY1	SPTBN1	GO:0071944	cell periphery	GO_REF:0000117	IEA	cellular_component		taxon:9031	20211127
A0A1D5PJY1	SPTBN1	GO:1903076	regulation of protein localization to plasma membrane	GO_REF:0000107	IEA	biological_process		taxon:9031	20211127
A0A1D5PJY1	SPTBN1	GO:0043229	intracellular organelle	GO_REF:0000117	IEA	cellular_component		taxon:9031	20211127
A0A1D5PJY1	SPTBN1	GO:0023052	signaling	GO_REF:0000117	IEA	biological_process		taxon:9031	20211127
A0A1D5PJY1	SPTBN1	GO:0005737	cytoplasm	GO_REF:0000117	IEA	cellular_component		taxon:9031	20211127
A0A1D5PJY1	SPTBN1	GO:0043001	Golgi to plasma membrane protein transport	GO_REF:0000107	IEA	biological_process		taxon:9031	20211127
A0A1D5PJY1	SPTBN1	GO:0005200	structural constituent of cytoskeleton	GO_REF:0000107	IEA	molecular_function		taxon:9031	20211127
A0A1D5PJY1	SPTBN1	GO:0051020	GTPase binding	GO_REF:0000107	IEA	molecular_function		taxon:9031	20211127
A0A1D5PJY1	SPTBN1	GO:0060390	regulation of SMAD protein signal transduction	GO_REF:0000107	IEA	biological_process		taxon:9031	20211127
A0A1D5PJY1	SPTBN1	GO:0005730	nucleolus	GO_REF:0000107	IEA	cellular_component		taxon:9031	20211127
A0A1D5PJY1	SPTBN1	GO:0007182	common-partner SMAD protein phosphorylation	GO_REF:0000107	IEA	biological_process		taxon:9031	20211127
A0A1D5PJY1	SPTBN1	GO:0030863	cortical cytoskeleton	GO_REF:0000107	IEA	cellular_component		taxon:9031	20211127
A0A1D5PJY1	SPTBN1	GO:0072659	protein localization to plasma membrane	GO_REF:0000107	IEA	biological_process		taxon:9031	20211127
A0A1D5PJY1	SPTBN1	GO:0030506	ankyrin binding	GO_REF:0000107	IEA	molecular_function		taxon:9031	20211127
A0A1D5PJY1	SPTBN1	GO:0007154	cell communication	GO_REF:0000117	IEA	biological_process		taxon:9031	20211127
A0A1D5PJY1	SPTBN1	GO:0005737	cytoplasm	GO_REF:0000107	IEA	cellular_component		taxon:9031	20211127
A0A1D5PJY1	SPTBN1	GO:0005200	structural constituent of cytoskeleton	GO_REF:0000104	IEA	molecular_function		taxon:9031	20211127
A0A1D5PJY1	SPTBN1	GO:0005543	phospholipid binding	GO_REF:0000002	IEA	molecular_function		taxon:9031	20211127
A0A1D5PJY1	SPTBN1	GO:0003779	actin binding	GO_REF:0000002	IEA	molecular_function		taxon:9031	20211127
A0A1D5PJY1	SPTBN1	GO:0007010	cytoskeleton organization	GO_REF:0000108	IEA	biological_process		taxon:9031	20211130
A0A1D5PJY1	SPTBN1	GO:0032437	cuticular plate	GO_REF:0000107	IEA	cellular_component		taxon:9031	20211127
A0A1D5PJY1	SPTBN1	GO:0005856	cytoskeleton	GO_REF:0000043	IEA	cellular_component		taxon:9031	20211129
A0A1D5PJY1	SPTBN1	GO:0003779	actin binding	GO_REF:0000043	IEA	molecular_function		taxon:9031	20211129
A0A1D5PJY1	SPTBN1	GO:0031430	M band	GO_REF:0000107	IEA	cellular_component		taxon:9031	20211127
A0A1D5PJY1	SPTBN1	GO:0005200	structural constituent of cytoskeleton	GO_REF:0000002	IEA	molecular_function		taxon:9031	20211127
A0A1D5PJY1	SPTBN1	GO:0050896	response to stimulus	GO_REF:0000117	IEA	biological_process		taxon:9031	20211127
A0A1D5PJY1	SPTBN1	GO:0032743	positive regulation of interleukin-2 production	GO_REF:0000107	IEA	biological_process		taxon:9031	20211127
A0A1D5PJY1	SPTBN1	GO:0005886	plasma membrane	GO_REF:0000107	IEA	cellular_component		taxon:9031	20211127
A0A1D5PJY1	SPTBN1	GO:0051693	actin filament capping	GO_REF:0000104	IEA	biological_process		taxon:9031	20211127
A0A1D5PJY1	SPTBN1	GO:0000281	mitotic cytokinesis	GO_REF:0000107	IEA	biological_process		taxon:9031	20211127
A0A1D5PJY1	SPTBN1	GO:0005737	cytoplasm	GO_REF:0000043	IEA	cellular_component		taxon:9031	20211129
F1NGU3	LRPPRC	GO:0005739	mitochondrion	GO_REF:0000107	IEA	cellular_component		taxon:9031	20211127
F1NGU3	LRPPRC	GO:0005874	microtubule	GO_REF:0000107	IEA	cellular_component		taxon:9031	20211127
F1NGU3	LRPPRC	GO:0003723	RNA binding	GO_REF:0000107	IEA	molecular_function		taxon:9031	20211127
F1NGU3	LRPPRC	GO:0031625	ubiquitin protein ligase binding	GO_REF:0000107	IEA	molecular_function		taxon:9031	20211127
F1NGU3	LRPPRC	GO:0005737	cytoplasm	GO_REF:0000107	IEA	cellular_component		taxon:9031	20211127
F1NGU3	LRPPRC	GO:0048471	perinuclear region of cytoplasm	GO_REF:0000107	IEA	cellular_component		taxon:9031	20211127
F1NGU3	LRPPRC	GO:0070129	regulation of mitochondrial translation	GO_REF:0000107	IEA	biological_process		taxon:9031	20211127
F1NGU3	LRPPRC	GO:0042645	mitochondrial nucleoid	GO_REF:0000107	IEA	cellular_component		taxon:9031	20211127
F1NGU3	LRPPRC	GO:0005856	cytoskeleton	GO_REF:0000107	IEA	cellular_component		taxon:9031	20211127
F1NGU3	LRPPRC	GO:0003697	single-stranded DNA binding	GO_REF:0000107	IEA	molecular_function		taxon:9031	20211127
F1NGU3	LRPPRC	GO:0048487	beta-tubulin binding	GO_REF:0000107	IEA	molecular_function		taxon:9031	20211127
F1NGU3	LRPPRC	GO:0000794	condensed nuclear chromosome	GO_REF:0000107	IEA	cellular_component		taxon:9031	20211127
F1NGU3	LRPPRC	GO:1990904	ribonucleoprotein complex	GO_REF:0000107	IEA	cellular_component		taxon:9031	20211127
F1NGU3	LRPPRC	GO:0005634	nucleus	GO_REF:0000107	IEA	cellular_component		taxon:9031	20211127
F1NGU3	LRPPRC	GO:0000961	negative regulation of mitochondrial RNA catabolic process	GO_REF:0000107	IEA	biological_process		taxon:9031	20211127
F1NGM2	COQ8A	GO:0016301	kinase activity	PMID:21873635	IBA	molecular_function		taxon:9031	20170602
F1NGM2	COQ8A	GO:0006744	ubiquinone biosynthetic process	GO_REF:0000041	IEA	biological_process		taxon:9031	20211127
F1NGM2	COQ8A	GO:0031314	extrinsic component of mitochondrial inner membrane	PMID:21873635	IBA	cellular_component		taxon:9031	20170602
F1NGM2	COQ8A	GO:0006744	ubiquinone biosynthetic process	GO_REF:0000002	IEA	biological_process		taxon:9031	20211127
F1NGM2	COQ8A	GO:0006744	ubiquinone biosynthetic process	GO_REF:0000107	IEA	biological_process		taxon:9031	20211127
F1NGM2	COQ8A	GO:0016020	membrane	GO_REF:0000044	IEA	cellular_component		taxon:9031	20211127
F1NGM2	COQ8A	GO:0005739	mitochondrion	GO_REF:0000002	IEA	cellular_component		taxon:9031	20211127
F1NGM2	COQ8A	GO:0043531	ADP binding	GO_REF:0000107	IEA	molecular_function		taxon:9031	20211127
F1NGM2	COQ8A	GO:0005739	mitochondrion	GO_REF:0000044	IEA	cellular_component		taxon:9031	20211127
F1NGM2	COQ8A	GO:0006744	ubiquinone biosynthetic process	PMID:21873635	IBA	biological_process		taxon:9031	20170602
F1NGM2	COQ8A	GO:0016301	kinase activity	GO_REF:0000107	IEA	molecular_function		taxon:9031	20211127
F1NGM2	COQ8A	GO:0016310	phosphorylation	GO_REF:0000107	IEA	biological_process		taxon:9031	20211127
F1NGM2	COQ8A	GO:0005739	mitochondrion	GO_REF:0000107	IEA	cellular_component		taxon:9031	20211127
Q5F436	RCJMB04_3j20	GO:0016020	membrane	GO_REF:0000043	IEA	cellular_component		taxon:9031	20211129
Q5F436	RCJMB04_3j20	GO:0005737	cytoplasm	GO_REF:0000044	IEA	cellular_component		taxon:9031	20211127
Q5F436	RCJMB04_3j20	GO:0005737	cytoplasm	GO_REF:0000043	IEA	cellular_component		taxon:9031	20211129
Q5F436	RCJMB04_3j20	GO:0016021	integral component of membrane	GO_REF:0000043	IEA	cellular_component		taxon:9031	20211129
A0A1D5PVA4	ATAD3B	GO:0005524	ATP binding	GO_REF:0000002	IEA	molecular_function		taxon:9031	20211127
A0A1D5PVA4	ATAD3B	GO:0007005	mitochondrion organization	GO_REF:0000002	IEA	biological_process		taxon:9031	20211127
A0A1D5PVA4	ATAD3B	GO:0000166	nucleotide binding	GO_REF:0000043	IEA	molecular_function		taxon:9031	20211129
A0A1D5PVA4	ATAD3B	GO:0016887	ATP hydrolysis activity	GO_REF:0000002	IEA	molecular_function		taxon:9031	20211127
A0A1D5PVA4	ATAD3B	GO:0005739	mitochondrion	GO_REF:0000002	IEA	cellular_component		taxon:9031	20211127
Q5ZMG9	TCP1	GO:0005524	ATP binding	GO_REF:0000043	IEA	molecular_function		taxon:9031	20211129
Q5ZMG9	TCP1	GO:0016887	ATP hydrolysis activity	GO_REF:0000002	IEA	molecular_function		taxon:9031	20211127
Q5ZMG9	TCP1	GO:0006457	protein folding	GO_REF:0000002	IEA	biological_process		taxon:9031	20211127
Q5ZMG9	TCP1	GO:0051082	unfolded protein binding	GO_REF:0000002	IEA	molecular_function		taxon:9031	20211127
Q5ZMG9	TCP1	GO:0000166	nucleotide binding	GO_REF:0000043	IEA	molecular_function		taxon:9031	20211129
Q5ZMG9	TCP1	GO:0005524	ATP binding	GO_REF:0000002	IEA	molecular_function		taxon:9031	20211127
Q5ZL82	RCJMB04_7e11	GO:0046872	metal ion binding	GO_REF:0000043	IEA	molecular_function		taxon:9031	20211129
Q5ZL82	RCJMB04_7e11	GO:0016616	oxidoreductase activity, acting on the CH-OH group of donors, NAD or NADP as acceptor	GO_REF:0000002	IEA	molecular_function		taxon:9031	20211127
Q5ZL82	RCJMB04_7e11	GO:0004450	isocitrate dehydrogenase (NADP+) activity	GO_REF:0000002	IEA	molecular_function		taxon:9031	20211127
Q5ZL82	RCJMB04_7e11	GO:0006102	isocitrate metabolic process	GO_REF:0000002	IEA	biological_process		taxon:9031	20211127
Q5ZL82	RCJMB04_7e11	GO:0016491	oxidoreductase activity	GO_REF:0000043	IEA	molecular_function		taxon:9031	20211129
Q5ZL82	RCJMB04_7e11	GO:0000287	magnesium ion binding	GO_REF:0000002	IEA	molecular_function		taxon:9031	20211127
Q5ZL82	RCJMB04_7e11	GO:0006097	glyoxylate cycle	GO_REF:0000043	IEA	biological_process		taxon:9031	20211129
Q5ZL82	RCJMB04_7e11	GO:0004450	isocitrate dehydrogenase (NADP+) activity	GO_REF:0000117	IEA	molecular_function		taxon:9031	20211127
Q5ZL82	RCJMB04_7e11	GO:0004450	isocitrate dehydrogenase (NADP+) activity	GO_REF:0000003	IEA	molecular_function		taxon:9031	20211127
Q5ZL82	RCJMB04_7e11	GO:0006099	tricarboxylic acid cycle	GO_REF:0000043	IEA	biological_process		taxon:9031	20211129
Q5ZL82	RCJMB04_7e11	GO:0004450	isocitrate dehydrogenase (NADP+) activity	GO_REF:0000116	IEA	molecular_function		taxon:9031	20211127
Q5ZL82	RCJMB04_7e11	GO:0051287	NAD binding	GO_REF:0000002	IEA	molecular_function		taxon:9031	20211127
F1NBD7	CDK1	GO:0072686	mitotic spindle	GO_REF:0000107	IEA	cellular_component		taxon:9031	20211127
F1NBD7	CDK1	GO:0018107	peptidyl-threonine phosphorylation	GO_REF:0000107	IEA	biological_process		taxon:9031	20211127
F1NBD7	CDK1	GO:0000086	G2/M transition of mitotic cell cycle	PMID:11387221	IMP	biological_process		taxon:9031	20151221
F1NBD7	CDK1	GO:0034605	cellular response to heat	PMID:11387221	IDA	biological_process		taxon:9031	20151221
F1NBD7	CDK1	GO:0004672	protein kinase activity	GO_REF:0000107	IEA	molecular_function		taxon:9031	20211127
F1NBD7	CDK1	GO:0004672	protein kinase activity	GO_REF:0000002	IEA	molecular_function		taxon:9031	20211127
F1NBD7	CDK1	GO:0005524	ATP binding	GO_REF:0000104	IEA	molecular_function		taxon:9031	20211127
F1NBD7	CDK1	GO:0006468	protein phosphorylation	PMID:21873635	IBA	biological_process		taxon:9031	20211112
F1NBD7	CDK1	GO:1900182	positive regulation of protein localization to nucleus	GO_REF:0000107	IEA	biological_process		taxon:9031	20211127
F1NBD7	CDK1	GO:0018105	peptidyl-serine phosphorylation	GO_REF:0000107	IEA	biological_process		taxon:9031	20211127
F1NBD7	CDK1	GO:0035173	histone kinase activity	GO_REF:0000107	IEA	molecular_function		taxon:9031	20211127
F1NBD7	CDK1	GO:0000166	nucleotide binding	GO_REF:0000104	IEA	molecular_function		taxon:9031	20211127
F1NBD7	CDK1	GO:0003682	chromatin binding	GO_REF:0000107	IEA	molecular_function		taxon:9031	20211127
F1NBD7	CDK1	GO:0005876	spindle microtubule	GO_REF:0000107	IEA	cellular_component		taxon:9031	20211127
F1NBD7	CDK1	GO:0004693	cyclin-dependent protein serine/threonine kinase activity	GO_REF:0000107	IEA	molecular_function		taxon:9031	20211127
F1NBD7	CDK1	GO:0030332	cyclin binding	GO_REF:0000107	IEA	molecular_function		taxon:9031	20211127
F1NBD7	CDK1	GO:0008283	cell population proliferation	GO_REF:0000107	IEA	biological_process		taxon:9031	20211127
F1NBD7	CDK1	GO:0005654	nucleoplasm	GO_REF:0000107	IEA	cellular_component		taxon:9031	20211127
F1NBD7	CDK1	GO:0016301	kinase activity	GO_REF:0000107	IEA	molecular_function		taxon:9031	20211127
F1NBD7	CDK1	GO:0008353	RNA polymerase II CTD heptapeptide repeat kinase activity	GO_REF:0000107	IEA	molecular_function		taxon:9031	20211127
F1NBD7	CDK1	GO:0005829	cytosol	GO_REF:0000107	IEA	cellular_component		taxon:9031	20211127
F1NBD7	CDK1	GO:0005634	nucleus	GO_REF:0000107	IEA	cellular_component		taxon:9031	20211127
F1NBD7	CDK1	GO:0006468	protein phosphorylation	GO_REF:0000002	IEA	biological_process		taxon:9031	20211127
F1NBD7	CDK1	GO:0005524	ATP binding	GO_REF:0000002	IEA	molecular_function		taxon:9031	20211127
F1NBD7	CDK1	GO:0043066	negative regulation of apoptotic process	GO_REF:0000107	IEA	biological_process		taxon:9031	20211127
F1NBD7	CDK1	GO:0007095	mitotic G2 DNA damage checkpoint signaling	GO_REF:0000107	IEA	biological_process		taxon:9031	20211127
F1NBD7	CDK1	GO:0010971	positive regulation of G2/M transition of mitotic cell cycle	GO_REF:0000107	IEA	biological_process		taxon:9031	20211127
F1NBD7	CDK1	GO:0044772	mitotic cell cycle phase transition	GO_REF:0000107	IEA	biological_process		taxon:9031	20211127
F1NBD7	CDK1	GO:0005737	cytoplasm	GO_REF:0000107	IEA	cellular_component		taxon:9031	20211127
F1NBD7	CDK1	GO:0005759	mitochondrial matrix	GO_REF:0000107	IEA	cellular_component		taxon:9031	20211127
F1NBD7	CDK1	GO:0007095	mitotic G2 DNA damage checkpoint signaling	PMID:21873635	IBA	biological_process		taxon:9031	20200227
F1NBD7	CDK1	GO:0005813	centrosome	GO_REF:0000107	IEA	cellular_component		taxon:9031	20211127
F1NBD7	CDK1	GO:0097125	cyclin B1-CDK1 complex	GO_REF:0000107	IEA	cellular_component		taxon:9031	20211127
F1NBD7	CDK1	GO:0004674	protein serine/threonine kinase activity	GO_REF:0000107	IEA	molecular_function		taxon:9031	20211127
F1NBD7	CDK1	GO:0005524	ATP binding	GO_REF:0000043	IEA	molecular_function		taxon:9031	20211129
F1NBD7	CDK1	GO:0030855	epithelial cell differentiation	GO_REF:0000107	IEA	biological_process		taxon:9031	20211127
F1NBD7	CDK1	GO:0006468	protein phosphorylation	GO_REF:0000107	IEA	biological_process		taxon:9031	20211127
F1NBD7	CDK1	GO:0000086	G2/M transition of mitotic cell cycle	PMID:21873635	IBA	biological_process		taxon:9031	20200227
F1NBD7	CDK1	GO:0042752	regulation of circadian rhythm	GO_REF:0000107	IEA	biological_process		taxon:9031	20211127
F1NBD7	CDK1	GO:0030496	midbody	GO_REF:0000107	IEA	cellular_component		taxon:9031	20211127
F1NBD7	CDK1	GO:0000307	cyclin-dependent protein kinase holoenzyme complex	GO_REF:0000107	IEA	cellular_component		taxon:9031	20211127
F1NBD7	CDK1	GO:0030544	Hsp70 protein binding	GO_REF:0000107	IEA	molecular_function		taxon:9031	20211127
F1NBD7	CDK1	GO:0034501	protein localization to kinetochore	GO_REF:0000107	IEA	biological_process		taxon:9031	20211127
F1NBD7	CDK1	GO:0008353	RNA polymerase II CTD heptapeptide repeat kinase activity	PMID:21873635	IBA	molecular_function		taxon:9031	20190503
F1NBD7	CDK1	GO:0097472	cyclin-dependent protein kinase activity	GO_REF:0000107	IEA	molecular_function		taxon:9031	20211127
F1NBD7	CDK1	GO:0000166	nucleotide binding	GO_REF:0000043	IEA	molecular_function		taxon:9031	20211129
F1NBD7	CDK1	GO:0004674	protein serine/threonine kinase activity	GO_REF:0000043	IEA	molecular_function		taxon:9031	20211129
F1NBD7	CDK1	GO:0005634	nucleus	PMID:21873635	IBA	cellular_component		taxon:9031	20210905
F1NBD7	CDK1	GO:0016572	histone phosphorylation	GO_REF:0000108	IEA	biological_process		taxon:9031	20211130
F1NBD7	CDK1	GO:1905448	positive regulation of mitochondrial ATP synthesis coupled electron transport	GO_REF:0000107	IEA	biological_process		taxon:9031	20211127
F1NBD7	CDK1	GO:0004693	cyclin-dependent protein serine/threonine kinase activity	PMID:21873635	IBA	molecular_function		taxon:9031	20201206
F1NJC7	ALDH1A1	GO:0016491	oxidoreductase activity	GO_REF:0000002	IEA	molecular_function		taxon:9031	20211127
F1NJC7	ALDH1A1	GO:0018479	benzaldehyde dehydrogenase (NAD+) activity	PMID:21873635	IBA	molecular_function		taxon:9031	20200316
F1NJC7	ALDH1A1	GO:0110095	cellular detoxification of aldehyde	GO_REF:0000107	IEA	biological_process		taxon:9031	20211127
F1NJC7	ALDH1A1	GO:0030392	fructosamine catabolic process	GO_REF:0000107	IEA	biological_process		taxon:9031	20211127
F1NJC7	ALDH1A1	GO:0016620	oxidoreductase activity, acting on the aldehyde or oxo group of donors, NAD or NADP as acceptor	GO_REF:0000002	IEA	molecular_function		taxon:9031	20211127
F1NJC7	ALDH1A1	GO:0004029	aldehyde dehydrogenase (NAD+) activity	PMID:21873635	IBA	molecular_function		taxon:9031	20210904
F1NJC7	ALDH1A1	GO:0016491	oxidoreductase activity	GO_REF:0000043	IEA	molecular_function		taxon:9031	20211129
F1NJC7	ALDH1A1	GO:0005829	cytosol	GO_REF:0000107	IEA	cellular_component		taxon:9031	20211127
F1NJC7	ALDH1A1	GO:0106373	3-deoxyglucosone dehydrogenase activity	GO_REF:0000107	IEA	molecular_function		taxon:9031	20211127
F1NJC7	ALDH1A1	GO:0004029	aldehyde dehydrogenase (NAD+) activity	GO_REF:0000107	IEA	molecular_function		taxon:9031	20211127
Q5ZIF4	SLC25A13	GO:0003333	amino acid transmembrane transport	GO_REF:0000002	IEA	biological_process		taxon:9031	20211127
Q5ZIF4	SLC25A13	GO:0016021	integral component of membrane	GO_REF:0000104	IEA	cellular_component		taxon:9031	20211127
Q5ZIF4	SLC25A13	GO:0016020	membrane	GO_REF:0000044	IEA	cellular_component		taxon:9031	20211127
Q5ZIF4	SLC25A13	GO:0055085	transmembrane transport	GO_REF:0000002	IEA	biological_process		taxon:9031	20211127
Q5ZIF4	SLC25A13	GO:0005743	mitochondrial inner membrane	GO_REF:0000002	IEA	cellular_component		taxon:9031	20211127
Q5ZIF4	SLC25A13	GO:0005509	calcium ion binding	GO_REF:0000002	IEA	molecular_function		taxon:9031	20211127
Q5ZIF4	SLC25A13	GO:0015171	amino acid transmembrane transporter activity	GO_REF:0000002	IEA	molecular_function		taxon:9031	20211127
Q5ZIF4	SLC25A13	GO:0016020	membrane	GO_REF:0000104	IEA	cellular_component		taxon:9031	20211127
Q5ZIF4	SLC25A13	GO:0016020	membrane	GO_REF:0000043	IEA	cellular_component		taxon:9031	20211129
Q5ZIF4	SLC25A13	GO:0005739	mitochondrion	GO_REF:0000043	IEA	cellular_component		taxon:9031	20211129
Q5ZIF4	SLC25A13	GO:0005743	mitochondrial inner membrane	GO_REF:0000044	IEA	cellular_component		taxon:9031	20211127
Q5ZIF4	SLC25A13	GO:0005743	mitochondrial inner membrane	GO_REF:0000043	IEA	cellular_component		taxon:9031	20211129
Q5ZIF4	SLC25A13	GO:0016021	integral component of membrane	GO_REF:0000043	IEA	cellular_component		taxon:9031	20211129
A0A3Q2UA96	CCT3	GO:0000166	nucleotide binding	GO_REF:0000043	IEA	molecular_function		taxon:9031	20211129
A0A3Q2UA96	CCT3	GO:0051082	unfolded protein binding	PMID:21873635	IBA	molecular_function		taxon:9031	20200710
A0A3Q2UA96	CCT3	GO:0005737	cytoplasm	GO_REF:0000044	IEA	cellular_component		taxon:9031	20211127
A0A3Q2UA96	CCT3	GO:0006457	protein folding	GO_REF:0000002	IEA	biological_process		taxon:9031	20211127
A0A3Q2UA96	CCT3	GO:0006457	protein folding	PMID:21873635	IBA	biological_process		taxon:9031	20201231
A0A3Q2UA96	CCT3	GO:0005832	chaperonin-containing T-complex	PMID:21873635	IBA	cellular_component		taxon:9031	20170228
A0A3Q2UA96	CCT3	GO:0005524	ATP binding	GO_REF:0000002	IEA	molecular_function		taxon:9031	20211127
A0A3Q2UA96	CCT3	GO:0005829	cytosol	GO_REF:0000117	IEA	cellular_component		taxon:9031	20211127
A0A3Q2UA96	CCT3	GO:0016887	ATP hydrolysis activity	GO_REF:0000002	IEA	molecular_function		taxon:9031	20211127
A0A3Q2UA96	CCT3	GO:0005524	ATP binding	GO_REF:0000043	IEA	molecular_function		taxon:9031	20211129
A0A3Q2UA96	CCT3	GO:0051082	unfolded protein binding	GO_REF:0000002	IEA	molecular_function		taxon:9031	20211127
E1C0F1	RPN1	GO:0006486	protein glycosylation	GO_REF:0000002	IEA	biological_process		taxon:9031	20211127
E1C0F1	RPN1	GO:0005791	rough endoplasmic reticulum	GO_REF:0000107	IEA	cellular_component		taxon:9031	20211127
E1C0F1	RPN1	GO:0008250	oligosaccharyltransferase complex	GO_REF:0000107	IEA	cellular_component		taxon:9031	20211127
E1C0F1	RPN1	GO:0016020	membrane	GO_REF:0000044	IEA	cellular_component		taxon:9031	20211127
E1C0F1	RPN1	GO:0005789	endoplasmic reticulum membrane	GO_REF:0000044	IEA	cellular_component		taxon:9031	20211127
E1C0F1	RPN1	GO:0016021	integral component of membrane	GO_REF:0000002	IEA	cellular_component		taxon:9031	20211127
E1C0F1	RPN1	GO:0016021	integral component of membrane	GO_REF:0000043	IEA	cellular_component		taxon:9031	20211129
E1C0F1	RPN1	GO:0005789	endoplasmic reticulum membrane	GO_REF:0000107	IEA	cellular_component		taxon:9031	20211127
E1C0F1	RPN1	GO:0006486	protein glycosylation	GO_REF:0000041	IEA	biological_process		taxon:9031	20211127
E1C0F1	RPN1	GO:0008250	oligosaccharyltransferase complex	PMID:21873635	IBA	cellular_component		taxon:9031	20170228
E1C0F1	RPN1	GO:0005829	cytosol	GO_REF:0000107	IEA	cellular_component		taxon:9031	20211127
E1C0F1	RPN1	GO:0008250	oligosaccharyltransferase complex	GO_REF:0000104	IEA	cellular_component		taxon:9031	20211127
E1C0F1	RPN1	GO:0018279	protein N-linked glycosylation via asparagine	GO_REF:0000107	IEA	biological_process		taxon:9031	20211127
E1C0F1	RPN1	GO:0016020	membrane	GO_REF:0000043	IEA	cellular_component		taxon:9031	20211129
E1C0F1	RPN1	GO:0018279	protein N-linked glycosylation via asparagine	PMID:21873635	IBA	biological_process		taxon:9031	20170228
E1C0F1	RPN1	GO:0005783	endoplasmic reticulum	GO_REF:0000117	IEA	cellular_component		taxon:9031	20211127
E1C0F1	RPN1	GO:0005783	endoplasmic reticulum	GO_REF:0000043	IEA	cellular_component		taxon:9031	20211129
E1C0F1	RPN1	GO:0016021	integral component of membrane	GO_REF:0000104	IEA	cellular_component		taxon:9031	20211127
E1C0F1	RPN1	GO:0005783	endoplasmic reticulum	GO_REF:0000107	IEA	cellular_component		taxon:9031	20211127
E1C0F1	RPN1	GO:0006487	protein N-linked glycosylation	GO_REF:0000107	IEA	biological_process		taxon:9031	20211127
E1C296	LLGL2	GO:0006887	exocytosis	GO_REF:0000043	IEA	biological_process		taxon:9031	20211129
E1C296	LLGL2	GO:0005737	cytoplasm	GO_REF:0000107	IEA	cellular_component		taxon:9031	20211127
E1C296	LLGL2	GO:0045159	myosin II binding	PMID:21873635	IBA	molecular_function		taxon:9031	20190108
E1C296	LLGL2	GO:0005096	GTPase activator activity	PMID:21873635	IBA	molecular_function		taxon:9031	20170228
E1C296	LLGL2	GO:0030864	cortical actin cytoskeleton	PMID:21873635	IBA	cellular_component		taxon:9031	20170228
E1C296	LLGL2	GO:0043231	intracellular membrane-bounded organelle	GO_REF:0000107	IEA	cellular_component		taxon:9031	20211127
E1C296	LLGL2	GO:0030165	PDZ domain binding	GO_REF:0000107	IEA	molecular_function		taxon:9031	20211127
E1C296	LLGL2	GO:0050708	regulation of protein secretion	PMID:21873635	IBA	biological_process		taxon:9031	20200807
E1C296	LLGL2	GO:0032878	regulation of establishment or maintenance of cell polarity	GO_REF:0000107	IEA	biological_process		taxon:9031	20211127
E1C296	LLGL2	GO:0005829	cytosol	GO_REF:0000107	IEA	cellular_component		taxon:9031	20211127
E1C296	LLGL2	GO:0050790	regulation of catalytic activity	GO_REF:0000108	IEA	biological_process		taxon:9031	20211130
E1C296	LLGL2	GO:0015820	leucine transport	GO_REF:0000107	IEA	biological_process		taxon:9031	20211127
E1C296	LLGL2	GO:0032878	regulation of establishment or maintenance of cell polarity	PMID:21873635	IBA	biological_process		taxon:9031	20170228
E1C296	LLGL2	GO:0005886	plasma membrane	PMID:21873635	IBA	cellular_component		taxon:9031	20210903
E1C296	LLGL2	GO:0030866	cortical actin cytoskeleton organization	PMID:21873635	IBA	biological_process		taxon:9031	20170228
E1C296	LLGL2	GO:0008593	regulation of Notch signaling pathway	PMID:21873635	IBA	biological_process		taxon:9031	20170228
E1C296	LLGL2	GO:0051294	establishment of spindle orientation	PMID:21873635	IBA	biological_process		taxon:9031	20170228
E1C296	LLGL2	GO:0005737	cytoplasm	PMID:21873635	IBA	cellular_component		taxon:9031	20210903
A0A1D5PFL9	NUP93	GO:0031965	nuclear membrane	GO_REF:0000107	IEA	cellular_component		taxon:9031	20211127
A0A1D5PFL9	NUP93	GO:0017056	structural constituent of nuclear pore	GO_REF:0000107	IEA	molecular_function		taxon:9031	20211127
A0A1D5PFL9	NUP93	GO:0031965	nuclear membrane	GO_REF:0000044	IEA	cellular_component		taxon:9031	20211127
A0A1D5PFL9	NUP93	GO:0005643	nuclear pore	PMID:21873635	IBA	cellular_component		taxon:9031	20170228
A0A1D5PFL9	NUP93	GO:0005643	nuclear pore	GO_REF:0000104	IEA	cellular_component		taxon:9031	20211127
A0A1D5PFL9	NUP93	GO:0005643	nuclear pore	GO_REF:0000107	IEA	cellular_component		taxon:9031	20211127
A0A1D5PFL9	NUP93	GO:0015031	protein transport	GO_REF:0000043	IEA	biological_process		taxon:9031	20211129
A0A1D5PFL9	NUP93	GO:0005643	nuclear pore	GO_REF:0000044	IEA	cellular_component		taxon:9031	20211127
A0A1D5PFL9	NUP93	GO:0051292	nuclear pore complex assembly	GO_REF:0000107	IEA	biological_process		taxon:9031	20211127
A0A1D5PFL9	NUP93	GO:0060391	positive regulation of SMAD protein signal transduction	GO_REF:0000107	IEA	biological_process		taxon:9031	20211127
A0A1D5PFL9	NUP93	GO:0006606	protein import into nucleus	PMID:21873635	IBA	biological_process		taxon:9031	20170228
A0A1D5PFL9	NUP93	GO:0034399	nuclear periphery	GO_REF:0000107	IEA	cellular_component		taxon:9031	20211127
A0A1D5PFL9	NUP93	GO:0051028	mRNA transport	GO_REF:0000043	IEA	biological_process		taxon:9031	20211129
A0A1D5PFL9	NUP93	GO:0017056	structural constituent of nuclear pore	PMID:21873635	IBA	molecular_function		taxon:9031	20170228
A0A1D5PFL9	NUP93	GO:0016020	membrane	GO_REF:0000043	IEA	cellular_component		taxon:9031	20211129
A0A1D5PFL9	NUP93	GO:0060395	SMAD protein signal transduction	GO_REF:0000107	IEA	biological_process		taxon:9031	20211127
A0A1D5PFL9	NUP93	GO:0005643	nuclear pore	GO_REF:0000043	IEA	cellular_component		taxon:9031	20211129
A0A1D5PFL9	NUP93	GO:0017056	structural constituent of nuclear pore	GO_REF:0000002	IEA	molecular_function		taxon:9031	20211127
A0A1D5PFL9	NUP93	GO:0005635	nuclear envelope	GO_REF:0000107	IEA	cellular_component		taxon:9031	20211127
A0A1D5PFL9	NUP93	GO:0005634	nucleus	GO_REF:0000043	IEA	cellular_component		taxon:9031	20211129
A0A1D5PFL9	NUP93	GO:0006998	nuclear envelope organization	GO_REF:0000107	IEA	biological_process		taxon:9031	20211127
A0A1D5PFL9	NUP93	GO:0005643	nuclear pore	GO_REF:0000002	IEA	cellular_component		taxon:9031	20211127
A0A1D5PFL9	NUP93	GO:0005813	centrosome	GO_REF:0000107	IEA	cellular_component		taxon:9031	20211127
A0A1D5PFL9	NUP93	GO:0016973	poly(A)+ mRNA export from nucleus	PMID:21873635	IBA	biological_process		taxon:9031	20170228
F1NHL2	CAND1	GO:0045899	positive regulation of RNA polymerase II transcription preinitiation complex assembly	GO_REF:0000024	ISS	biological_process		taxon:9031	20080204
F1NHL2	CAND1	GO:0043086	negative regulation of catalytic activity	GO_REF:0000024	ISS	biological_process		taxon:9031	20080204
F1NHL2	CAND1	GO:0010265	SCF complex assembly	GO_REF:0000002	IEA	biological_process		taxon:9031	20211127
F1NHL2	CAND1	GO:0010265	SCF complex assembly	PMID:21873635	IBA	biological_process		taxon:9031	20170228
F1NHL2	CAND1	GO:0030154	cell differentiation	GO_REF:0000024	ISS	biological_process		taxon:9031	20080204
F1NHL2	CAND1	GO:0000151	ubiquitin ligase complex	GO_REF:0000024	ISS	cellular_component		taxon:9031	20080204
F1NHL2	CAND1	GO:0005634	nucleus	PMID:21873635	IBA	cellular_component		taxon:9031	20200808
F1NHL2	CAND1	GO:0016567	protein ubiquitination	PMID:21873635	IBA	biological_process		taxon:9031	20170228
F1NHL2	CAND1	GO:0045893	positive regulation of transcription, DNA-templated	GO_REF:0000024	ISS	biological_process		taxon:9031	20080204
F1NHL2	CAND1	GO:0016567	protein ubiquitination	GO_REF:0000024	ISS	biological_process		taxon:9031	20080204
F1NHL2	CAND1	GO:0005634	nucleus	GO_REF:0000024	ISS	cellular_component		taxon:9031	20080204
Q7SX63	HSP70	GO:0051082	unfolded protein binding	PMID:8423808	ISS	molecular_function		taxon:9031	20140902
Q7SX63	HSP70	GO:0033142	progesterone receptor binding	PMID:2779568	IPI	molecular_function		taxon:9031	20150625
Q7SX63	HSP70	GO:0023026	MHC class II protein complex binding	PMID:8423808	ISS	molecular_function		taxon:9031	20140902
Q7SX63	HSP70	GO:0046034	ATP metabolic process	PMID:8423808	ISS	biological_process		taxon:9031	20150624
Q7SX63	HSP70	GO:0009409	response to cold	PMID:23636703	IDA	biological_process		taxon:9031	20150620
Q7SX63	HSP70	GO:0005524	ATP binding	GO_REF:0000002	IEA	molecular_function		taxon:9031	20211127
Q7SX63	HSP70	GO:0005829	cytosol	PMID:2779568	IDA	cellular_component		taxon:9031	20150625
Q7SX63	HSP70	GO:0042026	protein refolding	PMID:8423808	ISS	biological_process		taxon:9031	20140902
Q7SX63	HSP70	GO:0031625	ubiquitin protein ligase binding	PMID:8423808	ISS	molecular_function		taxon:9031	20141103
Q7SX63	HSP70	GO:0070062	extracellular exosome	PMID:8423808	ISS	cellular_component		taxon:9031	20140201
Q7SX63	HSP70	GO:0009408	response to heat	PMID:6513924	IDA	biological_process		taxon:9031	20050712
Q7SX63	HSP70	GO:0009408	response to heat	PMID:25239533	IDA	biological_process		taxon:9031	20150622
Q7SX63	HSP70	GO:0016887	ATP hydrolysis activity	PMID:8423808	ISS	molecular_function		taxon:9031	20140902
Q7SX63	HSP70	GO:0005634	nucleus	PMID:8423808	ISS	cellular_component		taxon:9031	20140201
Q7SX63	HSP70	GO:0016020	membrane	PMID:8423808	ISS	cellular_component		taxon:9031	20140902
Q7SX63	HSP70	GO:0005634	nucleus	PMID:2779568	IDA	cellular_component		taxon:9031	20150625
Q7SX63	HSP70	GO:0003723	RNA binding	PMID:8423808	ISS	molecular_function		taxon:9031	20140902
Q7SX63	HSP70	GO:0055131	C3HC4-type RING finger domain binding	PMID:8423808	ISS	molecular_function		taxon:9031	20150413
Q7SX63	HSP70	GO:0005524	ATP binding	PMID:2779568	IDA	molecular_function		taxon:9031	20151125
Q7SX63	HSP70	GO:0019899	enzyme binding	PMID:8423808	ISS	molecular_function		taxon:9031	20140902
Q7SX63	HSP70	GO:0032570	response to progesterone	PMID:2779568	IDA	biological_process		taxon:9031	20150625
Q7SX63	HSP70	GO:0009408	response to heat	PMID:9716376	IDA	biological_process		taxon:9031	20151228
Q7SX63	HSP70	GO:0000974	Prp19 complex	PMID:8423808	ISS	cellular_component		taxon:9031	20140201
Q7SX63	HSP70	GO:0005925	focal adhesion	PMID:8423808	ISS	cellular_component		taxon:9031	20141103
Q7SX63	HSP70	GO:1990904	ribonucleoprotein complex	PMID:8423808	ISS	cellular_component		taxon:9031	20140201
Q7SX63	HSP70	GO:0005829	cytosol	PMID:8423808	ISS	cellular_component		taxon:9031	20140902
Q7SX63	HSP70	GO:0045892	negative regulation of transcription, DNA-templated	PMID:8423808	ISS	biological_process		taxon:9031	20140201
Q7SX63	HSP70	GO:0072562	blood microparticle	PMID:8423808	ISS	cellular_component		taxon:9031	20140902
Q7SX63	HSP70	GO:0005615	extracellular space	PMID:8423808	ISS	cellular_component		taxon:9031	20140902
Q7SX63	HSP70	GO:1902904	negative regulation of supramolecular fiber organization	PMID:8423808	ISS	biological_process		taxon:9031	20140902
Q7SX63	HSP70	GO:0031647	regulation of protein stability	PMID:8423808	ISS	biological_process		taxon:9031	20160204
Q7SX63	HSP70	GO:0001664	G protein-coupled receptor binding	PMID:8423808	ISS	molecular_function		taxon:9031	20141103
Q7SX63	HSP70	GO:0031072	heat shock protein binding	PMID:8423808	ISS	molecular_function		taxon:9031	20140902
Q7SX63	HSP70	GO:0043235	receptor complex	PMID:2779568	IDA	cellular_component		taxon:9031	20150625
Q7SX63	HSP70	GO:0000166	nucleotide binding	GO_REF:0000043	IEA	molecular_function		taxon:9031	20211129
Q7SX63	HSP70	GO:0014070	response to organic cyclic compound	PMID:9716376	IDA	biological_process		taxon:9031	20151228
Q7SX63	HSP70	GO:0010243	response to organonitrogen compound	PMID:9716376	IDA	biological_process		taxon:9031	20151228
Q7SX63	HSP70	GO:0033142	progesterone receptor binding	PMID:8114727	IPI	molecular_function		taxon:9031	20151125
Q7SX63	HSP70	GO:0005524	ATP binding	PMID:8423808	ISS	molecular_function		taxon:9031	20140902
Q7SX63	HSP70	GO:0005524	ATP binding	GO_REF:0000043	IEA	molecular_function		taxon:9031	20211129
Q7SX63	HSP70	GO:0043204	perikaryon	PMID:9786217	IDA	cellular_component		taxon:9031	20150702
Q7SX63	HSP70	GO:0009408	response to heat	PMID:651394	IDA	biological_process		taxon:9031	20050715
Q7SX63	HSP70	GO:0000151	ubiquitin ligase complex	PMID:8423808	ISS	cellular_component		taxon:9031	20141103
Q7SX63	HSP70	GO:0016887	ATP hydrolysis activity	GO_REF:0000002	IEA	molecular_function		taxon:9031	20211127
Q5ZI76	RCJMB04_29j22	GO:0006760	folic acid-containing compound metabolic process	GO_REF:0000117	IEA	biological_process		taxon:9031	20211127
Q5ZI76	RCJMB04_29j22	GO:0035999	tetrahydrofolate interconversion	GO_REF:0000041	IEA	biological_process		taxon:9031	20211127
Q5ZI76	RCJMB04_29j22	GO:0016874	ligase activity	GO_REF:0000043	IEA	molecular_function		taxon:9031	20211129
Q5ZI76	RCJMB04_29j22	GO:0004486	methylenetetrahydrofolate dehydrogenase [NAD(P)+] activity	GO_REF:0000003	IEA	molecular_function		taxon:9031	20211127
Q5ZI76	RCJMB04_29j22	GO:0016787	hydrolase activity	GO_REF:0000043	IEA	molecular_function		taxon:9031	20211129
Q5ZI76	RCJMB04_29j22	GO:0006730	one-carbon metabolic process	GO_REF:0000043	IEA	biological_process		taxon:9031	20211129
Q5ZI76	RCJMB04_29j22	GO:0005524	ATP binding	GO_REF:0000002	IEA	molecular_function		taxon:9031	20211127
Q5ZI76	RCJMB04_29j22	GO:0004488	methylenetetrahydrofolate dehydrogenase (NADP+) activity	GO_REF:0000002	IEA	molecular_function		taxon:9031	20211127
Q5ZI76	RCJMB04_29j22	GO:0004329	formate-tetrahydrofolate ligase activity	GO_REF:0000003	IEA	molecular_function		taxon:9031	20211127
Q5ZI76	RCJMB04_29j22	GO:0005524	ATP binding	GO_REF:0000043	IEA	molecular_function		taxon:9031	20211129
Q5ZI76	RCJMB04_29j22	GO:0004477	methenyltetrahydrofolate cyclohydrolase activity	GO_REF:0000003	IEA	molecular_function		taxon:9031	20211127
Q5ZI76	RCJMB04_29j22	GO:0004329	formate-tetrahydrofolate ligase activity	GO_REF:0000116	IEA	molecular_function		taxon:9031	20211127
Q5ZI76	RCJMB04_29j22	GO:0003824	catalytic activity	GO_REF:0000002	IEA	molecular_function		taxon:9031	20211127
Q5ZI76	RCJMB04_29j22	GO:0004329	formate-tetrahydrofolate ligase activity	GO_REF:0000002	IEA	molecular_function		taxon:9031	20211127
Q5ZI76	RCJMB04_29j22	GO:0004488	methylenetetrahydrofolate dehydrogenase (NADP+) activity	GO_REF:0000003	IEA	molecular_function		taxon:9031	20211127
Q5ZI76	RCJMB04_29j22	GO:0004477	methenyltetrahydrofolate cyclohydrolase activity	GO_REF:0000116	IEA	molecular_function		taxon:9031	20211127
Q5ZI76	RCJMB04_29j22	GO:0004488	methylenetetrahydrofolate dehydrogenase (NADP+) activity	GO_REF:0000116	IEA	molecular_function		taxon:9031	20211127
Q5ZI76	RCJMB04_29j22	GO:0000166	nucleotide binding	GO_REF:0000043	IEA	molecular_function		taxon:9031	20211129
A0A1D5P198	LOC100859737	GO:0000226	microtubule cytoskeleton organization	GO_REF:0000107	IEA	biological_process		taxon:9031	20211127
A0A1D5P198	LOC100859737	GO:0007017	microtubule-based process	GO_REF:0000002	IEA	biological_process		taxon:9031	20211127
A0A1D5P198	LOC100859737	GO:0005200	structural constituent of cytoskeleton	GO_REF:0000107	IEA	molecular_function		taxon:9031	20211127
A0A1D5P198	LOC100859737	GO:0005856	cytoskeleton	GO_REF:0000043	IEA	cellular_component		taxon:9031	20211129
A0A1D5P198	LOC100859737	GO:0005200	structural constituent of cytoskeleton	PMID:21873635	IBA	molecular_function		taxon:9031	20211110
A0A1D5P198	LOC100859737	GO:0005856	cytoskeleton	GO_REF:0000044	IEA	cellular_component		taxon:9031	20211127
A0A1D5P198	LOC100859737	GO:0005200	structural constituent of cytoskeleton	GO_REF:0000002	IEA	molecular_function		taxon:9031	20211127
A0A1D5P198	LOC100859737	GO:0003725	double-stranded RNA binding	GO_REF:0000107	IEA	molecular_function		taxon:9031	20211127
A0A1D5P198	LOC100859737	GO:0005525	GTP binding	GO_REF:0000002	IEA	molecular_function		taxon:9031	20211127
A0A1D5P198	LOC100859737	GO:0071353	cellular response to interleukin-4	GO_REF:0000107	IEA	biological_process		taxon:9031	20211127
A0A1D5P198	LOC100859737	GO:0003924	GTPase activity	GO_REF:0000002	IEA	molecular_function		taxon:9031	20211127
A0A1D5P198	LOC100859737	GO:0005525	GTP binding	PMID:21873635	IBA	molecular_function		taxon:9031	20170512
A0A1D5P198	LOC100859737	GO:0000166	nucleotide binding	GO_REF:0000043	IEA	molecular_function		taxon:9031	20211129
A0A1D5P198	LOC100859737	GO:0031625	ubiquitin protein ligase binding	GO_REF:0000107	IEA	molecular_function		taxon:9031	20211127
A0A1D5P198	LOC100859737	GO:0005737	cytoplasm	GO_REF:0000043	IEA	cellular_component		taxon:9031	20211129
A0A1D5P198	LOC100859737	GO:0000278	mitotic cell cycle	PMID:21873635	IBA	biological_process		taxon:9031	20210529
A0A1D5P198	LOC100859737	GO:0000226	microtubule cytoskeleton organization	PMID:21873635	IBA	biological_process		taxon:9031	20211110
A0A1D5P198	LOC100859737	GO:0005525	GTP binding	GO_REF:0000104	IEA	molecular_function		taxon:9031	20211127
A0A1D5P198	LOC100859737	GO:0005525	GTP binding	GO_REF:0000043	IEA	molecular_function		taxon:9031	20211129
A0A1D5P198	LOC100859737	GO:0005881	cytoplasmic microtubule	GO_REF:0000107	IEA	cellular_component		taxon:9031	20211127
A0A1D5P198	LOC100859737	GO:0005874	microtubule	GO_REF:0000002	IEA	cellular_component		taxon:9031	20211127
A0A1D5P198	LOC100859737	GO:0005874	microtubule	GO_REF:0000043	IEA	cellular_component		taxon:9031	20211129
A0A1D5P198	LOC100859737	GO:0015630	microtubule cytoskeleton	GO_REF:0000107	IEA	cellular_component		taxon:9031	20211127
A0A1D5P198	LOC100859737	GO:0005737	cytoplasm	PMID:21873635	IBA	cellular_component		taxon:9031	20211110
A0A1D5P198	LOC100859737	GO:0005874	microtubule	GO_REF:0000107	IEA	cellular_component		taxon:9031	20211127
A0A1D5P198	LOC100859737	GO:0005874	microtubule	PMID:21873635	IBA	cellular_component		taxon:9031	20210904
A0A1D5P198	LOC100859737	GO:0003924	GTPase activity	GO_REF:0000104	IEA	molecular_function		taxon:9031	20211127
Q5ZLZ6	SLC16A1	GO:0008028	monocarboxylic acid transmembrane transporter activity	GO_REF:0000002	IEA	molecular_function		taxon:9031	20211127
Q5ZLZ6	SLC16A1	GO:0016021	integral component of membrane	PMID:21873635	IBA	cellular_component		taxon:9031	20201205
Q5ZLZ6	SLC16A1	GO:0005886	plasma membrane	GO_REF:0000043	IEA	cellular_component		taxon:9031	20211129
Q5ZLZ6	SLC16A1	GO:0005813	centrosome	GO_REF:0000107	IEA	cellular_component		taxon:9031	20211127
Q5ZLZ6	SLC16A1	GO:0030054	cell junction	GO_REF:0000107	IEA	cellular_component		taxon:9031	20211127
Q5ZLZ6	SLC16A1	GO:0007098	centrosome cycle	GO_REF:0000107	IEA	biological_process		taxon:9031	20211127
Q5ZLZ6	SLC16A1	GO:0009925	basal plasma membrane	GO_REF:0000107	IEA	cellular_component		taxon:9031	20211127
Q5ZLZ6	SLC16A1	GO:0015718	monocarboxylic acid transport	PMID:21873635	IBA	biological_process		taxon:9031	20211110
Q5ZLZ6	SLC16A1	GO:0016328	lateral plasma membrane	GO_REF:0000107	IEA	cellular_component		taxon:9031	20211127
Q5ZLZ6	SLC16A1	GO:0016020	membrane	GO_REF:0000044	IEA	cellular_component		taxon:9031	20211127
Q5ZLZ6	SLC16A1	GO:0015129	lactate transmembrane transporter activity	GO_REF:0000002	IEA	molecular_function		taxon:9031	20211127
Q5ZLZ6	SLC16A1	GO:0008028	monocarboxylic acid transmembrane transporter activity	GO_REF:0000107	IEA	molecular_function		taxon:9031	20211127
Q5ZLZ6	SLC16A1	GO:0005887	integral component of plasma membrane	GO_REF:0000107	IEA	cellular_component		taxon:9031	20211127
Q5ZLZ6	SLC16A1	GO:0050796	regulation of insulin secretion	GO_REF:0000107	IEA	biological_process		taxon:9031	20211127
Q5ZLZ6	SLC16A1	GO:0045202	synapse	GO_REF:0000107	IEA	cellular_component		taxon:9031	20211127
Q5ZLZ6	SLC16A1	GO:0035879	plasma membrane lactate transport	GO_REF:0000107	IEA	biological_process		taxon:9031	20211127
Q5ZLZ6	SLC16A1	GO:0055085	transmembrane transport	GO_REF:0000002	IEA	biological_process		taxon:9031	20211127
Q5ZLZ6	SLC16A1	GO:0051780	behavioral response to nutrient	GO_REF:0000107	IEA	biological_process		taxon:9031	20211127
Q5ZLZ6	SLC16A1	GO:0015718	monocarboxylic acid transport	GO_REF:0000107	IEA	biological_process		taxon:9031	20211127
Q5ZLZ6	SLC16A1	GO:0016324	apical plasma membrane	GO_REF:0000107	IEA	cellular_component		taxon:9031	20211127
Q5ZLZ6	SLC16A1	GO:0016020	membrane	GO_REF:0000117	IEA	cellular_component		taxon:9031	20211127
Q5ZLZ6	SLC16A1	GO:0022857	transmembrane transporter activity	GO_REF:0000002	IEA	molecular_function		taxon:9031	20211127
Q5ZLZ6	SLC16A1	GO:0032094	response to food	GO_REF:0000107	IEA	biological_process		taxon:9031	20211127
Q5ZLZ6	SLC16A1	GO:0015718	monocarboxylic acid transport	GO_REF:0000002	IEA	biological_process		taxon:9031	20211127
Q5ZLZ6	SLC16A1	GO:0043231	intracellular membrane-bounded organelle	GO_REF:0000107	IEA	cellular_component		taxon:9031	20211127
Q5ZLZ6	SLC16A1	GO:0016021	integral component of membrane	GO_REF:0000002	IEA	cellular_component		taxon:9031	20211127
Q5ZLZ6	SLC16A1	GO:0005887	integral component of plasma membrane	GO_REF:0000002	IEA	cellular_component		taxon:9031	20211127
Q5ZLZ6	SLC16A1	GO:0005886	plasma membrane	GO_REF:0000107	IEA	cellular_component		taxon:9031	20211127
Q5ZLZ6	SLC16A1	GO:0015129	lactate transmembrane transporter activity	GO_REF:0000107	IEA	molecular_function		taxon:9031	20211127
Q5ZLZ6	SLC16A1	GO:0005886	plasma membrane	GO_REF:0000044	IEA	cellular_component		taxon:9031	20211127
Q5ZLZ6	SLC16A1	GO:0005887	integral component of plasma membrane	PMID:21873635	IBA	cellular_component		taxon:9031	20201205
Q5ZLZ6	SLC16A1	GO:0006629	lipid metabolic process	GO_REF:0000107	IEA	biological_process		taxon:9031	20211127
Q5ZLZ6	SLC16A1	GO:0042593	glucose homeostasis	GO_REF:0000107	IEA	biological_process		taxon:9031	20211127
Q5ZLZ6	SLC16A1	GO:0016021	integral component of membrane	GO_REF:0000043	IEA	cellular_component		taxon:9031	20211129
Q5ZLZ6	SLC16A1	GO:0008028	monocarboxylic acid transmembrane transporter activity	PMID:21873635	IBA	molecular_function		taxon:9031	20211110
Q5ZLZ6	SLC16A1	GO:0016020	membrane	GO_REF:0000043	IEA	cellular_component		taxon:9031	20211129
A0A3Q2U278	SMC1A	GO:0008278	cohesin complex	GO_REF:0000002	IEA	cellular_component		taxon:9031	20211127
A0A3Q2U278	SMC1A	GO:0006281	DNA repair	GO_REF:0000002	IEA	biological_process		taxon:9031	20211127
A0A3Q2U278	SMC1A	GO:0007064	mitotic sister chromatid cohesion	GO_REF:0000002	IEA	biological_process		taxon:9031	20211127
A0A3Q2U278	SMC1A	GO:0007062	sister chromatid cohesion	PMID:21873635	IBA	biological_process		taxon:9031	20210127
A0A3Q2U278	SMC1A	GO:0005634	nucleus	PMID:21873635	IBA	cellular_component		taxon:9031	20210127
A0A3Q2U278	SMC1A	GO:0003677	DNA binding	PMID:21873635	IBA	molecular_function		taxon:9031	20210127
A0A3Q2U278	SMC1A	GO:0003682	chromatin binding	GO_REF:0000002	IEA	molecular_function		taxon:9031	20211127
A0A3Q2U278	SMC1A	GO:0008278	cohesin complex	PMID:21873635	IBA	cellular_component		taxon:9031	20210127
A0A3Q2U278	SMC1A	GO:0030893	meiotic cohesin complex	PMID:21873635	IBA	cellular_component		taxon:9031	20210127
A0A3Q2U7I7	LOC107051177	GO:0005524	ATP binding	GO_REF:0000043	IEA	molecular_function		taxon:9031	20211129
A0A3Q2U7I7	LOC107051177	GO:0008094	ATPase, acting on DNA	GO_REF:0000002	IEA	molecular_function		taxon:9031	20211127
A0A3Q2U7I7	LOC107051177	GO:0120293	dynein axonemal particle	GO_REF:0000044	IEA	cellular_component		taxon:9031	20211127
A0A3Q2U7I7	LOC107051177	GO:0005524	ATP binding	GO_REF:0000002	IEA	molecular_function		taxon:9031	20211127
A0A3Q2U7I7	LOC107051177	GO:0016787	hydrolase activity	GO_REF:0000043	IEA	molecular_function		taxon:9031	20211129
A0A3Q2U7I7	LOC107051177	GO:0006310	DNA recombination	GO_REF:0000043	IEA	biological_process		taxon:9031	20211129
A0A3Q2U7I7	LOC107051177	GO:0035267	NuA4 histone acetyltransferase complex	GO_REF:0000002	IEA	cellular_component		taxon:9031	20211127
A0A3Q2U7I7	LOC107051177	GO:0097255	R2TP complex	GO_REF:0000002	IEA	cellular_component		taxon:9031	20211127
A0A3Q2U7I7	LOC107051177	GO:0005634	nucleus	GO_REF:0000044	IEA	cellular_component		taxon:9031	20211127
A0A3Q2U7I7	LOC107051177	GO:0005634	nucleus	GO_REF:0000043	IEA	cellular_component		taxon:9031	20211129
A0A3Q2U7I7	LOC107051177	GO:0032508	DNA duplex unwinding	GO_REF:0000108	IEA	biological_process		taxon:9031	20211130
A0A3Q2U7I7	LOC107051177	GO:0016887	ATP hydrolysis activity	GO_REF:0000116	IEA	molecular_function		taxon:9031	20211127
A0A3Q2U7I7	LOC107051177	GO:0031011	Ino80 complex	GO_REF:0000002	IEA	cellular_component		taxon:9031	20211127
A0A3Q2U7I7	LOC107051177	GO:0006974	cellular response to DNA damage stimulus	GO_REF:0000043	IEA	biological_process		taxon:9031	20211129
A0A3Q2U7I7	LOC107051177	GO:0000166	nucleotide binding	GO_REF:0000043	IEA	molecular_function		taxon:9031	20211129
A0A3Q2U7I7	LOC107051177	GO:0006281	DNA repair	GO_REF:0000043	IEA	biological_process		taxon:9031	20211129
A0A3Q2U7I7	LOC107051177	GO:0004386	helicase activity	GO_REF:0000043	IEA	molecular_function		taxon:9031	20211129
A0A3Q2U7I7	LOC107051177	GO:0003678	DNA helicase activity	GO_REF:0000003	IEA	molecular_function		taxon:9031	20211127
Q5F424	CCT2	GO:0051973	positive regulation of telomerase activity	GO_REF:0000107	IEA	biological_process		taxon:9031	20211127
Q5F424	CCT2	GO:0005524	ATP binding	GO_REF:0000043	IEA	molecular_function		taxon:9031	20211129
Q5F424	CCT2	GO:0005832	chaperonin-containing T-complex	GO_REF:0000002	IEA	cellular_component		taxon:9031	20211127
Q5F424	CCT2	GO:0006457	protein folding	GO_REF:0000107	IEA	biological_process		taxon:9031	20211127
Q5F424	CCT2	GO:0005829	cytosol	GO_REF:0000107	IEA	cellular_component		taxon:9031	20211127
Q5F424	CCT2	GO:0000166	nucleotide binding	GO_REF:0000043	IEA	molecular_function		taxon:9031	20211129
Q5F424	CCT2	GO:0044183	protein folding chaperone	GO_REF:0000107	IEA	molecular_function		taxon:9031	20211127
Q5F424	CCT2	GO:0090666	scaRNA localization to Cajal body	GO_REF:0000107	IEA	biological_process		taxon:9031	20211127
Q5F424	CCT2	GO:0005832	chaperonin-containing T-complex	PMID:21873635	IBA	cellular_component		taxon:9031	20170228
Q5F424	CCT2	GO:0032212	positive regulation of telomere maintenance via telomerase	GO_REF:0000107	IEA	biological_process		taxon:9031	20211127
Q5F424	CCT2	GO:1904851	positive regulation of establishment of protein localization to telomere	GO_REF:0000107	IEA	biological_process		taxon:9031	20211127
Q5F424	CCT2	GO:0006457	protein folding	PMID:21873635	IBA	biological_process		taxon:9031	20201231
Q5F424	CCT2	GO:0061077	chaperone-mediated protein folding	GO_REF:0000107	IEA	biological_process		taxon:9031	20211127
Q5F424	CCT2	GO:0002199	zona pellucida receptor complex	GO_REF:0000107	IEA	cellular_component		taxon:9031	20211127
Q5F424	CCT2	GO:0044297	cell body	GO_REF:0000107	IEA	cellular_component		taxon:9031	20211127
Q5F424	CCT2	GO:0005737	cytoplasm	GO_REF:0000044	IEA	cellular_component		taxon:9031	20211127
Q5F424	CCT2	GO:0051082	unfolded protein binding	PMID:21873635	IBA	molecular_function		taxon:9031	20200710
Q5F424	CCT2	GO:0006457	protein folding	GO_REF:0000002	IEA	biological_process		taxon:9031	20211127
Q5F424	CCT2	GO:0051082	unfolded protein binding	GO_REF:0000002	IEA	molecular_function		taxon:9031	20211127
Q5F424	CCT2	GO:0007339	binding of sperm to zona pellucida	GO_REF:0000107	IEA	biological_process		taxon:9031	20211127
Q5F424	CCT2	GO:0050821	protein stabilization	GO_REF:0000107	IEA	biological_process		taxon:9031	20211127
Q5F424	CCT2	GO:0051086	chaperone mediated protein folding independent of cofactor	GO_REF:0000107	IEA	biological_process		taxon:9031	20211127
Q5F424	CCT2	GO:0016887	ATP hydrolysis activity	GO_REF:0000002	IEA	molecular_function		taxon:9031	20211127
Q5F424	CCT2	GO:1901998	toxin transport	GO_REF:0000107	IEA	biological_process		taxon:9031	20211127
Q5F424	CCT2	GO:0005524	ATP binding	GO_REF:0000002	IEA	molecular_function		taxon:9031	20211127
Q5F424	CCT2	GO:0005874	microtubule	GO_REF:0000107	IEA	cellular_component		taxon:9031	20211127
Q5F424	CCT2	GO:1904874	positive regulation of telomerase RNA localization to Cajal body	GO_REF:0000107	IEA	biological_process		taxon:9031	20211127
Q5F424	CCT2	GO:0005832	chaperonin-containing T-complex	GO_REF:0000024	ISS	cellular_component		taxon:9031	20080201
Q5F424	CCT2	GO:0005832	chaperonin-containing T-complex	GO_REF:0000107	IEA	cellular_component		taxon:9031	20211127
Q5F424	CCT2	GO:0005829	cytosol	GO_REF:0000002	IEA	cellular_component		taxon:9031	20211127
Q5F424	CCT2	GO:0051131	chaperone-mediated protein complex assembly	GO_REF:0000107	IEA	biological_process		taxon:9031	20211127
Q5F424	CCT2	GO:0031625	ubiquitin protein ligase binding	GO_REF:0000107	IEA	molecular_function		taxon:9031	20211127
Q5ZLX7	RCJMB04_4h24	GO:0008270	zinc ion binding	GO_REF:0000002	IEA	molecular_function		taxon:9031	20211127
Q5ZLX7	RCJMB04_4h24	GO:0046983	protein dimerization activity	GO_REF:0000002	IEA	molecular_function		taxon:9031	20211127
Q5ZLX7	RCJMB04_4h24	GO:0046872	metal ion binding	GO_REF:0000043	IEA	molecular_function		taxon:9031	20211129
Q5ZLX7	RCJMB04_4h24	GO:0016887	ATP hydrolysis activity	GO_REF:0000002	IEA	molecular_function		taxon:9031	20211127
Q5ZLX7	RCJMB04_4h24	GO:0005524	ATP binding	GO_REF:0000002	IEA	molecular_function		taxon:9031	20211127
Q5ZLG7	SLC25A6	GO:0005743	mitochondrial inner membrane	GO_REF:0000002	IEA	cellular_component		taxon:9031	20211127
Q5ZLG7	SLC25A6	GO:0005471	ATP:ADP antiporter activity	GO_REF:0000002	IEA	molecular_function		taxon:9031	20211127
Q5ZLG7	SLC25A6	GO:0140021	mitochondrial ADP transmembrane transport	GO_REF:0000002	IEA	biological_process		taxon:9031	20211127
Q5ZLG7	SLC25A6	GO:0016021	integral component of membrane	GO_REF:0000043	IEA	cellular_component		taxon:9031	20211129
Q5ZLG7	SLC25A6	GO:0055085	transmembrane transport	GO_REF:0000002	IEA	biological_process		taxon:9031	20211127
Q5ZLG7	SLC25A6	GO:0016021	integral component of membrane	GO_REF:0000104	IEA	cellular_component		taxon:9031	20211127
Q5ZLG7	SLC25A6	GO:0016020	membrane	GO_REF:0000104	IEA	cellular_component		taxon:9031	20211127
Q5ZLG7	SLC25A6	GO:0016020	membrane	GO_REF:0000044	IEA	cellular_component		taxon:9031	20211127
Q5ZLG7	SLC25A6	GO:0005739	mitochondrion	GO_REF:0000117	IEA	cellular_component		taxon:9031	20211127
Q5ZLG7	SLC25A6	GO:0005739	mitochondrion	GO_REF:0000107	IEA	cellular_component		taxon:9031	20211127
Q5ZLG7	SLC25A6	GO:1990544	mitochondrial ATP transmembrane transport	GO_REF:0000002	IEA	biological_process		taxon:9031	20211127
Q5ZLG7	SLC25A6	GO:0016020	membrane	GO_REF:0000043	IEA	cellular_component		taxon:9031	20211129
Q5ZLG7	SLC25A6	GO:0016020	membrane	GO_REF:0000107	IEA	cellular_component		taxon:9031	20211127
Q5ZLG7	SLC25A6	GO:0005471	ATP:ADP antiporter activity	GO_REF:0000104	IEA	molecular_function		taxon:9031	20211127
A0A1D5PBX7	ACACA	GO:0005524	ATP binding	GO_REF:0000002	IEA	molecular_function		taxon:9031	20211127
A0A1D5PBX7	ACACA	GO:0003989	acetyl-CoA carboxylase activity	GO_REF:0000117	IEA	molecular_function		taxon:9031	20211127
A0A1D5PBX7	ACACA	GO:0000166	nucleotide binding	GO_REF:0000043	IEA	molecular_function		taxon:9031	20211129
A0A1D5PBX7	ACACA	GO:0003989	acetyl-CoA carboxylase activity	GO_REF:0000002	IEA	molecular_function		taxon:9031	20211127
A0A1D5PBX7	ACACA	GO:0046872	metal ion binding	GO_REF:0000002	IEA	molecular_function		taxon:9031	20211127
A0A1D5PBX7	ACACA	GO:0005524	ATP binding	GO_REF:0000043	IEA	molecular_function		taxon:9031	20211129
A0A1D5PBX7	ACACA	GO:0008152	metabolic process	GO_REF:0000043	IEA	biological_process		taxon:9031	20211129
A0A1D5PBX7	ACACA	GO:0044281	small molecule metabolic process	GO_REF:0000117	IEA	biological_process		taxon:9031	20211127
A0A1D5PBX7	ACACA	GO:0003824	catalytic activity	GO_REF:0000043	IEA	molecular_function		taxon:9031	20211129
A0A1D5PBX7	ACACA	GO:0006631	fatty acid metabolic process	GO_REF:0000043	IEA	biological_process		taxon:9031	20211129
A0A1D5PBX7	ACACA	GO:0016874	ligase activity	GO_REF:0000002	IEA	molecular_function		taxon:9031	20211127
A0A1D5PBX7	ACACA	GO:0003989	acetyl-CoA carboxylase activity	GO_REF:0000003	IEA	molecular_function		taxon:9031	20211127
A0A1D5PBX7	ACACA	GO:0006633	fatty acid biosynthetic process	GO_REF:0000043	IEA	biological_process		taxon:9031	20211129
A0A1D5PBX7	ACACA	GO:0016874	ligase activity	GO_REF:0000043	IEA	molecular_function		taxon:9031	20211129
A0A1D5PBX7	ACACA	GO:2001295	malonyl-CoA biosynthetic process	GO_REF:0000041	IEA	biological_process		taxon:9031	20211127
A0A1D5PBX7	ACACA	GO:0006633	fatty acid biosynthetic process	GO_REF:0000002	IEA	biological_process		taxon:9031	20211127
A0A1D5PBX7	ACACA	GO:0005524	ATP binding	GO_REF:0000104	IEA	molecular_function		taxon:9031	20211127
A0A1D5PBX7	ACACA	GO:0006629	lipid metabolic process	GO_REF:0000043	IEA	biological_process		taxon:9031	20211129
A0A1D5PBX7	ACACA	GO:0000166	nucleotide binding	GO_REF:0000104	IEA	molecular_function		taxon:9031	20211127
F1NBE3	GCAT	GO:0005739	mitochondrion	PMID:21873635	IBA	cellular_component		taxon:9031	20200206
F1NBE3	GCAT	GO:0005739	mitochondrion	GO_REF:0000107	IEA	cellular_component		taxon:9031	20211127
F1NBE3	GCAT	GO:0030170	pyridoxal phosphate binding	GO_REF:0000002	IEA	molecular_function		taxon:9031	20211127
F1NBE3	GCAT	GO:0005654	nucleoplasm	GO_REF:0000107	IEA	cellular_component		taxon:9031	20211127
F1NBE3	GCAT	GO:0003824	catalytic activity	GO_REF:0000002	IEA	molecular_function		taxon:9031	20211127
F1NBE3	GCAT	GO:0009058	biosynthetic process	GO_REF:0000002	IEA	biological_process		taxon:9031	20211127
F1NBE3	GCAT	GO:0008890	glycine C-acetyltransferase activity	GO_REF:0000002	IEA	molecular_function		taxon:9031	20211127
F1NBE3	GCAT	GO:0016740	transferase activity	GO_REF:0000002	IEA	molecular_function		taxon:9031	20211127
F1NBE3	GCAT	GO:0005634	nucleus	GO_REF:0000107	IEA	cellular_component		taxon:9031	20211127
F1NBE3	GCAT	GO:0016607	nuclear speck	GO_REF:0000107	IEA	cellular_component		taxon:9031	20211127
F1NBE3	GCAT	GO:0006567	threonine catabolic process	GO_REF:0000002	IEA	biological_process		taxon:9031	20211127
E1C3D2	2022-09-02	GO:0097227	sperm annulus	GO_REF:0000107	IEA	cellular_component		taxon:9031	20211127
E1C3D2	2022-09-02	GO:0000166	nucleotide binding	GO_REF:0000043	IEA	molecular_function		taxon:9031	20211129
E1C3D2	2022-09-02	GO:0097730	non-motile cilium	GO_REF:0000107	IEA	cellular_component		taxon:9031	20211127
E1C3D2	2022-09-02	GO:0005819	spindle	GO_REF:0000044	IEA	cellular_component		taxon:9031	20211127
E1C3D2	2022-09-02	GO:0015629	actin cytoskeleton	GO_REF:0000107	IEA	cellular_component		taxon:9031	20211127
E1C3D2	2022-09-02	GO:0032391	photoreceptor connecting cilium	GO_REF:0000107	IEA	cellular_component		taxon:9031	20211127
E1C3D2	2022-09-02	GO:0005940	septin ring	PMID:21873635	IBA	cellular_component		taxon:9031	20170609
E1C3D2	2022-09-02	GO:0005886	plasma membrane	GO_REF:0000107	IEA	cellular_component		taxon:9031	20211127
E1C3D2	2022-09-02	GO:0034613	cellular protein localization	PMID:21873635	IBA	biological_process		taxon:9031	20170609
E1C3D2	2022-09-02	GO:0005525	GTP binding	GO_REF:0000043	IEA	molecular_function		taxon:9031	20211129
E1C3D2	2022-09-02	GO:0005886	plasma membrane	GO_REF:0000043	IEA	cellular_component		taxon:9031	20211129
E1C3D2	2022-09-02	GO:0051301	cell division	GO_REF:0000002	IEA	biological_process		taxon:9031	20211127
E1C3D2	2022-09-02	GO:0005737	cytoplasm	GO_REF:0000107	IEA	cellular_component		taxon:9031	20211127
E1C3D2	2022-09-02	GO:0060271	cilium assembly	PMID:21873635	IBA	biological_process		taxon:9031	20181129
E1C3D2	2022-09-02	GO:0016020	membrane	GO_REF:0000043	IEA	cellular_component		taxon:9031	20211129
E1C3D2	2022-09-02	GO:0060170	ciliary membrane	GO_REF:0000044	IEA	cellular_component		taxon:9031	20211127
E1C3D2	2022-09-02	GO:0008021	synaptic vesicle	PMID:21873635	IBA	cellular_component		taxon:9031	20200320
E1C3D2	2022-09-02	GO:0005525	GTP binding	GO_REF:0000104	IEA	molecular_function		taxon:9031	20211127
E1C3D2	2022-09-02	GO:0005634	nucleus	GO_REF:0000107	IEA	cellular_component		taxon:9031	20211127
E1C3D2	2022-09-02	GO:0015630	microtubule cytoskeleton	PMID:21873635	IBA	cellular_component		taxon:9031	20200808
E1C3D2	2022-09-02	GO:0042995	cell projection	GO_REF:0000043	IEA	cellular_component		taxon:9031	20211129
E1C3D2	2022-09-02	GO:0005525	GTP binding	GO_REF:0000002	IEA	molecular_function		taxon:9031	20211127
E1C3D2	2022-09-02	GO:0030496	midbody	GO_REF:0000044	IEA	cellular_component		taxon:9031	20211127
E1C3D2	2022-09-02	GO:0032153	cell division site	PMID:21873635	IBA	cellular_component		taxon:9031	20210905
E1C3D2	2022-09-02	GO:0031105	septin complex	PMID:21873635	IBA	cellular_component		taxon:9031	20181015
E1C3D2	2022-09-02	GO:0031105	septin complex	GO_REF:0000107	IEA	cellular_component		taxon:9031	20211127
E1C3D2	2022-09-02	GO:0032154	cleavage furrow	GO_REF:0000044	IEA	cellular_component		taxon:9031	20211127
E1C3D2	2022-09-02	GO:0005930	axoneme	GO_REF:0000107	IEA	cellular_component		taxon:9031	20211127
E1C3D2	2022-09-02	GO:0005654	nucleoplasm	GO_REF:0000107	IEA	cellular_component		taxon:9031	20211127
E1C3D2	2022-09-02	GO:0061640	cytoskeleton-dependent cytokinesis	PMID:21873635	IBA	biological_process		taxon:9031	20210530
E1C3D2	2022-09-02	GO:0017157	regulation of exocytosis	PMID:21873635	IBA	biological_process		taxon:9031	20201024
E1C3D2	2022-09-02	GO:0045171	intercellular bridge	GO_REF:0000107	IEA	cellular_component		taxon:9031	20211127
E1C3D2	2022-09-02	GO:0060090	molecular adaptor activity	PMID:21873635	IBA	molecular_function		taxon:9031	20170609
E1C3D2	2022-09-02	GO:0003924	GTPase activity	PMID:21873635	IBA	molecular_function		taxon:9031	20211111
Q5ZM62	ABCF2	GO:0005524	ATP binding	GO_REF:0000043	IEA	molecular_function		taxon:9031	20211129
Q5ZM62	ABCF2	GO:0000166	nucleotide binding	GO_REF:0000043	IEA	molecular_function		taxon:9031	20211129
Q5ZM62	ABCF2	GO:0005524	ATP binding	PMID:21873635	IBA	molecular_function		taxon:9031	20200808
Q5ZM62	ABCF2	GO:0000166	nucleotide binding	GO_REF:0000104	IEA	molecular_function		taxon:9031	20211127
Q5ZM62	ABCF2	GO:0005524	ATP binding	GO_REF:0000002	IEA	molecular_function		taxon:9031	20211127
Q5ZM62	ABCF2	GO:0005524	ATP binding	GO_REF:0000104	IEA	molecular_function		taxon:9031	20211127
Q5ZKX2	RCJMB04_8n6	GO:1901800	positive regulation of proteasomal protein catabolic process	GO_REF:0000108	IEA	biological_process		taxon:9031	20211130
Q5ZKX2	RCJMB04_8n6	GO:0030163	protein catabolic process	GO_REF:0000002	IEA	biological_process		taxon:9031	20211127
Q5ZKX2	RCJMB04_8n6	GO:0000502	proteasome complex	GO_REF:0000043	IEA	cellular_component		taxon:9031	20211129
Q5ZKX2	RCJMB04_8n6	GO:0005737	cytoplasm	GO_REF:0000044	IEA	cellular_component		taxon:9031	20211127
Q5ZKX2	RCJMB04_8n6	GO:0000166	nucleotide binding	GO_REF:0000043	IEA	molecular_function		taxon:9031	20211129
Q5ZKX2	RCJMB04_8n6	GO:0005524	ATP binding	GO_REF:0000043	IEA	molecular_function		taxon:9031	20211129
Q5ZKX2	RCJMB04_8n6	GO:0008540	proteasome regulatory particle, base subcomplex	GO_REF:0000002	IEA	cellular_component		taxon:9031	20211127
Q5ZKX2	RCJMB04_8n6	GO:0005524	ATP binding	GO_REF:0000002	IEA	molecular_function		taxon:9031	20211127
Q5ZKX2	RCJMB04_8n6	GO:0030433	ubiquitin-dependent ERAD pathway	GO_REF:0000002	IEA	biological_process		taxon:9031	20211127
Q5ZKX2	RCJMB04_8n6	GO:0036402	proteasome-activating activity	GO_REF:0000002	IEA	molecular_function		taxon:9031	20211127
Q5ZKX2	RCJMB04_8n6	GO:0005634	nucleus	GO_REF:0000044	IEA	cellular_component		taxon:9031	20211127
Q5ZKX2	RCJMB04_8n6	GO:0005737	cytoplasm	GO_REF:0000002	IEA	cellular_component		taxon:9031	20211127
Q5ZKX2	RCJMB04_8n6	GO:0016887	ATP hydrolysis activity	GO_REF:0000002	IEA	molecular_function		taxon:9031	20211127
H9L0M5	DAP3	GO:0006915	apoptotic process	GO_REF:0000002	IEA	biological_process		taxon:9031	20211127
H9L0M5	DAP3	GO:0005739	mitochondrion	GO_REF:0000107	IEA	cellular_component		taxon:9031	20211127
H9L0M5	DAP3	GO:0005840	ribosome	GO_REF:0000043	IEA	cellular_component		taxon:9031	20211129
H9L0M5	DAP3	GO:0005739	mitochondrion	GO_REF:0000044	IEA	cellular_component		taxon:9031	20211127
H9L0M5	DAP3	GO:0015935	small ribosomal subunit	GO_REF:0000002	IEA	cellular_component		taxon:9031	20211127
H9L0M5	DAP3	GO:0005739	mitochondrion	GO_REF:0000043	IEA	cellular_component		taxon:9031	20211129
H9L0M5	DAP3	GO:0005763	mitochondrial small ribosomal subunit	PMID:21873635	IBA	cellular_component		taxon:9031	20200808
H9L0M5	DAP3	GO:0005761	mitochondrial ribosome	GO_REF:0000002	IEA	cellular_component		taxon:9031	20211127
H9L0M5	DAP3	GO:0003735	structural constituent of ribosome	PMID:21873635	IBA	molecular_function		taxon:9031	20200808
H9L0M5	DAP3	GO:0005654	nucleoplasm	GO_REF:0000107	IEA	cellular_component		taxon:9031	20211127
Q6WNG8	HNRNPH2	GO:0003723	RNA binding	GO_REF:0000104	IEA	molecular_function		taxon:9031	20211127
Q6WNG8	HNRNPH2	GO:0003723	RNA binding	GO_REF:0000002	IEA	molecular_function		taxon:9031	20211127
Q6WNG8	HNRNPH2	GO:0003723	RNA binding	PMID:21873635	IBA	molecular_function		taxon:9031	20200228
Q6WNG8	HNRNPH2	GO:1990904	ribonucleoprotein complex	PMID:21873635	IBA	cellular_component		taxon:9031	20200228
Q6WNG8	HNRNPH2	GO:0005654	nucleoplasm	PMID:21873635	IBA	cellular_component		taxon:9031	20200228
Q6WNG8	HNRNPH2	GO:0003676	nucleic acid binding	GO_REF:0000002	IEA	molecular_function		taxon:9031	20211127
Q6WNG8	HNRNPH2	GO:0043484	regulation of RNA splicing	PMID:21873635	IBA	biological_process		taxon:9031	20200228
Q6WNG8	HNRNPH2	GO:0003723	RNA binding	GO_REF:0000043	IEA	molecular_function		taxon:9031	20211129
Q6WNG8	HNRNPH2	GO:0005654	nucleoplasm	GO_REF:0000044	IEA	cellular_component		taxon:9031	20211127
Q6EE31	CCT8	GO:0005737	cytoplasm	GO_REF:0000044	IEA	cellular_component		taxon:9031	20211127
Q6EE31	CCT8	GO:0005737	cytoplasm	GO_REF:0000043	IEA	cellular_component		taxon:9031	20211129
Q6EE31	CCT8	GO:0005524	ATP binding	GO_REF:0000043	IEA	molecular_function		taxon:9031	20211129
Q6EE31	CCT8	GO:0042995	cell projection	GO_REF:0000043	IEA	cellular_component		taxon:9031	20211129
Q6EE31	CCT8	GO:0005815	microtubule organizing center	GO_REF:0000044	IEA	cellular_component		taxon:9031	20211127
Q6EE31	CCT8	GO:0005524	ATP binding	GO_REF:0000002	IEA	molecular_function		taxon:9031	20211127
Q6EE31	CCT8	GO:0016887	ATP hydrolysis activity	GO_REF:0000002	IEA	molecular_function		taxon:9031	20211127
Q6EE31	CCT8	GO:0006457	protein folding	GO_REF:0000002	IEA	biological_process		taxon:9031	20211127
Q6EE31	CCT8	GO:0006457	protein folding	PMID:21873635	IBA	biological_process		taxon:9031	20201231
Q6EE31	CCT8	GO:0051082	unfolded protein binding	GO_REF:0000002	IEA	molecular_function		taxon:9031	20211127
Q6EE31	CCT8	GO:0005832	chaperonin-containing T-complex	PMID:21873635	IBA	cellular_component		taxon:9031	20170228
Q6EE31	CCT8	GO:0051082	unfolded protein binding	PMID:21873635	IBA	molecular_function		taxon:9031	20200710
Q6EE31	CCT8	GO:0000166	nucleotide binding	GO_REF:0000043	IEA	molecular_function		taxon:9031	20211129
Q6EE31	CCT8	GO:0005856	cytoskeleton	GO_REF:0000043	IEA	cellular_component		taxon:9031	20211129
Q5ZMC1	RP11-529K1.3	GO:0010494	cytoplasmic stress granule	PMID:21873635	IBA	cellular_component		taxon:9031	20190430
Q5ZMC1	RP11-529K1.3	GO:0003676	nucleic acid binding	GO_REF:0000002	IEA	molecular_function		taxon:9031	20211127
Q5ZMC1	RP11-529K1.3	GO:0003724	RNA helicase activity	PMID:21873635	IBA	molecular_function		taxon:9031	20210601
Q5ZMC1	RP11-529K1.3	GO:0016887	ATP hydrolysis activity	GO_REF:0000116	IEA	molecular_function		taxon:9031	20211127
Q5ZMC1	RP11-529K1.3	GO:0003723	RNA binding	PMID:21873635	IBA	molecular_function		taxon:9031	20210601
Q5ZMC1	RP11-529K1.3	GO:0000166	nucleotide binding	GO_REF:0000043	IEA	molecular_function		taxon:9031	20211129
Q5ZMC1	RP11-529K1.3	GO:0016973	poly(A)+ mRNA export from nucleus	PMID:21873635	IBA	biological_process		taxon:9031	20190430
Q5ZMC1	RP11-529K1.3	GO:0016787	hydrolase activity	GO_REF:0000043	IEA	molecular_function		taxon:9031	20211129
Q5ZMC1	RP11-529K1.3	GO:0005634	nucleus	PMID:21873635	IBA	cellular_component		taxon:9031	20190430
Q5ZMC1	RP11-529K1.3	GO:0003724	RNA helicase activity	GO_REF:0000002	IEA	molecular_function		taxon:9031	20211127
Q5ZMC1	RP11-529K1.3	GO:0005524	ATP binding	GO_REF:0000002	IEA	molecular_function		taxon:9031	20211127
Q5ZMC1	RP11-529K1.3	GO:0003724	RNA helicase activity	GO_REF:0000003	IEA	molecular_function		taxon:9031	20211127
Q5ZMC1	RP11-529K1.3	GO:0004386	helicase activity	GO_REF:0000043	IEA	molecular_function		taxon:9031	20211129
Q5ZMC1	RP11-529K1.3	GO:0005524	ATP binding	GO_REF:0000043	IEA	molecular_function		taxon:9031	20211129
F1NYW0	PTPN2	GO:0035335	peptidyl-tyrosine dephosphorylation	GO_REF:0000108	IEA	biological_process		taxon:9031	20211130
F1NYW0	PTPN2	GO:0006470	protein dephosphorylation	GO_REF:0000002	IEA	biological_process		taxon:9031	20211127
F1NYW0	PTPN2	GO:0004725	protein tyrosine phosphatase activity	GO_REF:0000002	IEA	molecular_function		taxon:9031	20211127
F1NYW0	PTPN2	GO:0016791	phosphatase activity	GO_REF:0000002	IEA	molecular_function		taxon:9031	20211127
F1NYW0	PTPN2	GO:0016311	dephosphorylation	GO_REF:0000002	IEA	biological_process		taxon:9031	20211127
F1NWF6	ASNS	GO:0004066	asparagine synthase (glutamine-hydrolyzing) activity	GO_REF:0000003	IEA	molecular_function		taxon:9031	20211127
F1NWF6	ASNS	GO:0045931	positive regulation of mitotic cell cycle	GO_REF:0000107	IEA	biological_process		taxon:9031	20211127
F1NWF6	ASNS	GO:0004066	asparagine synthase (glutamine-hydrolyzing) activity	PMID:21873635	IBA	molecular_function		taxon:9031	20190311
F1NWF6	ASNS	GO:0006529	asparagine biosynthetic process	GO_REF:0000107	IEA	biological_process		taxon:9031	20211127
F1NWF6	ASNS	GO:0042149	cellular response to glucose starvation	GO_REF:0000107	IEA	biological_process		taxon:9031	20211127
F1NWF6	ASNS	GO:0000166	nucleotide binding	GO_REF:0000043	IEA	molecular_function		taxon:9031	20211129
F1NWF6	ASNS	GO:0006529	asparagine biosynthetic process	GO_REF:0000002	IEA	biological_process		taxon:9031	20211127
F1NWF6	ASNS	GO:0005829	cytosol	PMID:21873635	IBA	cellular_component		taxon:9031	20210904
F1NWF6	ASNS	GO:0043066	negative regulation of apoptotic process	GO_REF:0000107	IEA	biological_process		taxon:9031	20211127
F1NWF6	ASNS	GO:0005524	ATP binding	GO_REF:0000043	IEA	molecular_function		taxon:9031	20211129
F1NWF6	ASNS	GO:0006541	glutamine metabolic process	GO_REF:0000043	IEA	biological_process		taxon:9031	20211129
F1NWF6	ASNS	GO:0004066	asparagine synthase (glutamine-hydrolyzing) activity	GO_REF:0000107	IEA	molecular_function		taxon:9031	20211127
F1NWF6	ASNS	GO:0006529	asparagine biosynthetic process	PMID:21873635	IBA	biological_process		taxon:9031	20190311
F1NWF6	ASNS	GO:0006529	asparagine biosynthetic process	GO_REF:0000043	IEA	biological_process		taxon:9031	20211129
F1NWF6	ASNS	GO:0070981	L-asparagine biosynthetic process	GO_REF:0000041	IEA	biological_process		taxon:9031	20211127
F1NWF6	ASNS	GO:0008652	cellular amino acid biosynthetic process	GO_REF:0000043	IEA	biological_process		taxon:9031	20211129
F1NWF6	ASNS	GO:0004066	asparagine synthase (glutamine-hydrolyzing) activity	GO_REF:0000116	IEA	molecular_function		taxon:9031	20211127
F1NWF6	ASNS	GO:0004066	asparagine synthase (glutamine-hydrolyzing) activity	GO_REF:0000002	IEA	molecular_function		taxon:9031	20211127
F1NWF6	ASNS	GO:0005829	cytosol	GO_REF:0000107	IEA	cellular_component		taxon:9031	20211127
F1NT14	MGST1	GO:0004364	glutathione transferase activity	GO_REF:0000107	IEA	molecular_function		taxon:9031	20211127
F1NT14	MGST1	GO:0004364	glutathione transferase activity	PMID:21873635	IBA	molecular_function		taxon:9031	20200310
F1NT14	MGST1	GO:0005739	mitochondrion	PMID:21873635	IBA	cellular_component		taxon:9031	20200310
F1NT14	MGST1	GO:0071449	cellular response to lipid hydroperoxide	GO_REF:0000107	IEA	biological_process		taxon:9031	20211127
F1NT14	MGST1	GO:0004602	glutathione peroxidase activity	GO_REF:0000107	IEA	molecular_function		taxon:9031	20211127
F1NT14	MGST1	GO:0016740	transferase activity	GO_REF:0000043	IEA	molecular_function		taxon:9031	20211129
F1NT14	MGST1	GO:0016021	integral component of membrane	GO_REF:0000043	IEA	cellular_component		taxon:9031	20211129
F1NT14	MGST1	GO:0004364	glutathione transferase activity	GO_REF:0000003	IEA	molecular_function		taxon:9031	20211127
F1NT14	MGST1	GO:0016020	membrane	GO_REF:0000044	IEA	cellular_component		taxon:9031	20211127
F1NT14	MGST1	GO:0005739	mitochondrion	GO_REF:0000107	IEA	cellular_component		taxon:9031	20211127
F1NT14	MGST1	GO:0098869	cellular oxidant detoxification	GO_REF:0000108	IEA	biological_process		taxon:9031	20211130
F1NT14	MGST1	GO:0034635	glutathione transport	GO_REF:0000107	IEA	biological_process		taxon:9031	20211127
F1NT14	MGST1	GO:0016020	membrane	GO_REF:0000043	IEA	cellular_component		taxon:9031	20211129
Q5ZIX2	RCJMB04_23a9	GO:0005759	mitochondrial matrix	GO_REF:0000044	IEA	cellular_component		taxon:9031	20211127
Q5ZIX2	RCJMB04_23a9	GO:0005739	mitochondrion	GO_REF:0000043	IEA	cellular_component		taxon:9031	20211129
Q5ZIX2	RCJMB04_23a9	GO:0005759	mitochondrial matrix	GO_REF:0000104	IEA	cellular_component		taxon:9031	20211127
Q5ZIX2	RCJMB04_23a9	GO:0022900	electron transport chain	GO_REF:0000108	IEA	biological_process		taxon:9031	20211130
Q5ZIX2	RCJMB04_23a9	GO:0009055	electron transfer activity	GO_REF:0000002	IEA	molecular_function		taxon:9031	20211127
Q5ZIX2	RCJMB04_23a9	GO:0050660	flavin adenine dinucleotide binding	GO_REF:0000002	IEA	molecular_function		taxon:9031	20211127
E1BV44	CSE1L	GO:0005049	nuclear export signal receptor activity	PMID:21873635	IBA	molecular_function		taxon:9031	20170228
E1BV44	CSE1L	GO:0005829	cytosol	PMID:21873635	IBA	cellular_component		taxon:9031	20211110
E1BV44	CSE1L	GO:0031267	small GTPase binding	GO_REF:0000002	IEA	molecular_function		taxon:9031	20211127
E1BV44	CSE1L	GO:0006611	protein export from nucleus	PMID:21873635	IBA	biological_process		taxon:9031	20170228
E1BV44	CSE1L	GO:0005654	nucleoplasm	GO_REF:0000107	IEA	cellular_component		taxon:9031	20211127
E1BV44	CSE1L	GO:0006886	intracellular protein transport	GO_REF:0000002	IEA	biological_process		taxon:9031	20211127
E1BV44	CSE1L	GO:0006606	protein import into nucleus	PMID:21873635	IBA	biological_process		taxon:9031	20210904
E1BV44	CSE1L	GO:0005635	nuclear envelope	PMID:21873635	IBA	cellular_component		taxon:9031	20170228
E1BV44	CSE1L	GO:0005829	cytosol	GO_REF:0000107	IEA	cellular_component		taxon:9031	20211127
E1BV44	CSE1L	GO:0005737	cytoplasm	GO_REF:0000044	IEA	cellular_component		taxon:9031	20211127
A0A1D5NZ06	RPS27	GO:0006412	translation	GO_REF:0000002	IEA	biological_process		taxon:9031	20211127
A0A1D5NZ06	RPS27	GO:0014069	postsynaptic density	GO_REF:0000107	IEA	cellular_component		taxon:9031	20211127
A0A1D5NZ06	RPS27	GO:0005634	nucleus	GO_REF:0000107	IEA	cellular_component		taxon:9031	20211127
A0A1D5NZ06	RPS27	GO:0046872	metal ion binding	GO_REF:0000043	IEA	molecular_function		taxon:9031	20211129
A0A1D5NZ06	RPS27	GO:0000028	ribosomal small subunit assembly	PMID:21873635	IBA	biological_process		taxon:9031	20170228
A0A1D5NZ06	RPS27	GO:0003735	structural constituent of ribosome	GO_REF:0000107	IEA	molecular_function		taxon:9031	20211127
A0A1D5NZ06	RPS27	GO:0006364	rRNA processing	GO_REF:0000107	IEA	biological_process		taxon:9031	20211127
A0A1D5NZ06	RPS27	GO:0005840	ribosome	GO_REF:0000002	IEA	cellular_component		taxon:9031	20211127
A0A1D5NZ06	RPS27	GO:0022626	cytosolic ribosome	GO_REF:0000107	IEA	cellular_component		taxon:9031	20211127
A0A1D5NZ06	RPS27	GO:0003735	structural constituent of ribosome	GO_REF:0000002	IEA	molecular_function		taxon:9031	20211127
A0A1D5NZ06	RPS27	GO:0003735	structural constituent of ribosome	PMID:21873635	IBA	molecular_function		taxon:9031	20210529
A0A1D5NZ06	RPS27	GO:0022627	cytosolic small ribosomal subunit	PMID:21873635	IBA	cellular_component		taxon:9031	20170228
A0A1D5NZ06	RPS27	GO:0022627	cytosolic small ribosomal subunit	GO_REF:0000107	IEA	cellular_component		taxon:9031	20211127
A0A1D5NZ06	RPS27	GO:0003723	RNA binding	PMID:21873635	IBA	molecular_function		taxon:9031	20170228
A0A1D5NZ06	RPS27	GO:0005840	ribosome	GO_REF:0000043	IEA	cellular_component		taxon:9031	20211129
F1N833	PHB2	GO:0007202	activation of phospholipase C activity	GO_REF:0000107	IEA	biological_process		taxon:9031	20211127
F1N833	PHB2	GO:0035632	mitochondrial prohibitin complex	GO_REF:0000107	IEA	cellular_component		taxon:9031	20211127
F1N833	PHB2	GO:0033600	negative regulation of mammary gland epithelial cell proliferation	GO_REF:0000107	IEA	biological_process		taxon:9031	20211127
F1N833	PHB2	GO:0032991	protein-containing complex	GO_REF:0000107	IEA	cellular_component		taxon:9031	20211127
F1N833	PHB2	GO:0005634	nucleus	GO_REF:0000107	IEA	cellular_component		taxon:9031	20211127
F1N833	PHB2	GO:0060762	regulation of branching involved in mammary gland duct morphogenesis	GO_REF:0000107	IEA	biological_process		taxon:9031	20211127
F1N833	PHB2	GO:0005739	mitochondrion	GO_REF:0000104	IEA	cellular_component		taxon:9031	20211127
F1N833	PHB2	GO:1900208	regulation of cardiolipin metabolic process	GO_REF:0000107	IEA	biological_process		taxon:9031	20211127
F1N833	PHB2	GO:0009986	cell surface	GO_REF:0000107	IEA	cellular_component		taxon:9031	20211127
F1N833	PHB2	GO:0071944	cell periphery	GO_REF:0000107	IEA	cellular_component		taxon:9031	20211127
F1N833	PHB2	GO:0042803	protein homodimerization activity	GO_REF:0000107	IEA	molecular_function		taxon:9031	20211127
F1N833	PHB2	GO:0008022	protein C-terminus binding	GO_REF:0000107	IEA	molecular_function		taxon:9031	20211127
F1N833	PHB2	GO:0005741	mitochondrial outer membrane	GO_REF:0000107	IEA	cellular_component		taxon:9031	20211127
F1N833	PHB2	GO:0005743	mitochondrial inner membrane	GO_REF:0000043	IEA	cellular_component		taxon:9031	20211129
F1N833	PHB2	GO:0042113	B cell activation	GO_REF:0000107	IEA	biological_process		taxon:9031	20211127
F1N833	PHB2	GO:0007062	sister chromatid cohesion	GO_REF:0000107	IEA	biological_process		taxon:9031	20211127
F1N833	PHB2	GO:0002639	positive regulation of immunoglobulin production	GO_REF:0000107	IEA	biological_process		taxon:9031	20211127
F1N833	PHB2	GO:0006606	protein import into nucleus	GO_REF:0000107	IEA	biological_process		taxon:9031	20211127
F1N833	PHB2	GO:0042802	identical protein binding	GO_REF:0000107	IEA	molecular_function		taxon:9031	20211127
F1N833	PHB2	GO:0007005	mitochondrion organization	GO_REF:0000107	IEA	biological_process		taxon:9031	20211127
F1N833	PHB2	GO:0039529	RIG-I signaling pathway	GO_REF:0000107	IEA	biological_process		taxon:9031	20211127
F1N833	PHB2	GO:0050821	protein stabilization	GO_REF:0000107	IEA	biological_process		taxon:9031	20211127
F1N833	PHB2	GO:0046625	sphingolipid binding	GO_REF:0000107	IEA	molecular_function		taxon:9031	20211127
F1N833	PHB2	GO:0031536	positive regulation of exit from mitosis	GO_REF:0000107	IEA	biological_process		taxon:9031	20211127
F1N833	PHB2	GO:0005886	plasma membrane	GO_REF:0000044	IEA	cellular_component		taxon:9031	20211127
F1N833	PHB2	GO:0033147	negative regulation of intracellular estrogen receptor signaling pathway	GO_REF:0000107	IEA	biological_process		taxon:9031	20211127
F1N833	PHB2	GO:1902808	positive regulation of cell cycle G1/S phase transition	GO_REF:0000107	IEA	biological_process		taxon:9031	20211127
F1N833	PHB2	GO:0043066	negative regulation of apoptotic process	GO_REF:0000107	IEA	biological_process		taxon:9031	20211127
F1N833	PHB2	GO:0005886	plasma membrane	GO_REF:0000107	IEA	cellular_component		taxon:9031	20211127
F1N833	PHB2	GO:0098800	inner mitochondrial membrane protein complex	GO_REF:0000107	IEA	cellular_component		taxon:9031	20211127
F1N833	PHB2	GO:0016477	cell migration	GO_REF:0000107	IEA	biological_process		taxon:9031	20211127
F1N833	PHB2	GO:0016363	nuclear matrix	GO_REF:0000107	IEA	cellular_component		taxon:9031	20211127
F1N833	PHB2	GO:1901224	positive regulation of NIK/NF-kappaB signaling	GO_REF:0000107	IEA	biological_process		taxon:9031	20211127
F1N833	PHB2	GO:1904959	regulation of cytochrome-c oxidase activity	GO_REF:0000107	IEA	biological_process		taxon:9031	20211127
F1N833	PHB2	GO:0043433	negative regulation of DNA-binding transcription factor activity	GO_REF:0000107	IEA	biological_process		taxon:9031	20211127
F1N833	PHB2	GO:0051091	positive regulation of DNA-binding transcription factor activity	GO_REF:0000107	IEA	biological_process		taxon:9031	20211127
F1N833	PHB2	GO:0005737	cytoplasm	GO_REF:0000107	IEA	cellular_component		taxon:9031	20211127
F1N833	PHB2	GO:0023035	CD40 signaling pathway	GO_REF:0000107	IEA	biological_process		taxon:9031	20211127
F1N833	PHB2	GO:0005739	mitochondrion	GO_REF:0000107	IEA	cellular_component		taxon:9031	20211127
F1N833	PHB2	GO:0005743	mitochondrial inner membrane	GO_REF:0000044	IEA	cellular_component		taxon:9031	20211127
F1N833	PHB2	GO:0000423	mitophagy	GO_REF:0000107	IEA	biological_process		taxon:9031	20211127
F1N833	PHB2	GO:0005743	mitochondrial inner membrane	GO_REF:0000107	IEA	cellular_component		taxon:9031	20211127
F1N833	PHB2	GO:0007005	mitochondrion organization	PMID:21873635	IBA	biological_process		taxon:9031	20210531
F1N833	PHB2	GO:0046982	protein heterodimerization activity	GO_REF:0000107	IEA	molecular_function		taxon:9031	20211127
F1N833	PHB2	GO:1990051	activation of protein kinase C activity	GO_REF:0000107	IEA	biological_process		taxon:9031	20211127
F1N833	PHB2	GO:0005739	mitochondrion	PMID:21873635	IBA	cellular_component		taxon:9031	20201209
F1N833	PHB2	GO:0070374	positive regulation of ERK1 and ERK2 cascade	GO_REF:0000107	IEA	biological_process		taxon:9031	20211127
F1N833	PHB2	GO:0045892	negative regulation of transcription, DNA-templated	GO_REF:0000107	IEA	biological_process		taxon:9031	20211127
F1N833	PHB2	GO:0016020	membrane	GO_REF:0000002	IEA	cellular_component		taxon:9031	20211127
F1N833	PHB2	GO:0140374	antiviral innate immune response	GO_REF:0000107	IEA	biological_process		taxon:9031	20211127
F1N833	PHB2	GO:0047485	protein N-terminus binding	GO_REF:0000107	IEA	molecular_function		taxon:9031	20211127
F1N833	PHB2	GO:0033218	amide binding	GO_REF:0000107	IEA	molecular_function		taxon:9031	20211127
F1NH93	RPS20	GO:0006412	translation	GO_REF:0000002	IEA	biological_process		taxon:9031	20211127
F1NH93	RPS20	GO:0003735	structural constituent of ribosome	GO_REF:0000107	IEA	molecular_function		taxon:9031	20211127
F1NH93	RPS20	GO:0005840	ribosome	GO_REF:0000002	IEA	cellular_component		taxon:9031	20211127
F1NH93	RPS20	GO:0003723	RNA binding	GO_REF:0000002	IEA	molecular_function		taxon:9031	20211127
F1NH93	RPS20	GO:0005840	ribosome	GO_REF:0000043	IEA	cellular_component		taxon:9031	20211129
F1NH93	RPS20	GO:0015935	small ribosomal subunit	GO_REF:0000002	IEA	cellular_component		taxon:9031	20211127
F1NH93	RPS20	GO:0005829	cytosol	GO_REF:0000117	IEA	cellular_component		taxon:9031	20211127
F1NH93	RPS20	GO:1901798	positive regulation of signal transduction by p53 class mediator	GO_REF:0000107	IEA	biological_process		taxon:9031	20211127
F1NH93	RPS20	GO:0022627	cytosolic small ribosomal subunit	PMID:21873635	IBA	cellular_component		taxon:9031	20170228
F1NH93	RPS20	GO:0003735	structural constituent of ribosome	PMID:21873635	IBA	molecular_function		taxon:9031	20210529
F1NH93	RPS20	GO:0022627	cytosolic small ribosomal subunit	GO_REF:0000107	IEA	cellular_component		taxon:9031	20211127
F1NH93	RPS20	GO:1990948	ubiquitin ligase inhibitor activity	GO_REF:0000107	IEA	molecular_function		taxon:9031	20211127
F1NH93	RPS20	GO:0022626	cytosolic ribosome	GO_REF:0000107	IEA	cellular_component		taxon:9031	20211127
F1NH93	RPS20	GO:1904667	negative regulation of ubiquitin protein ligase activity	GO_REF:0000108	IEA	biological_process		taxon:9031	20211130
F1NH93	RPS20	GO:0097371	MDM2/MDM4 family protein binding	GO_REF:0000107	IEA	molecular_function		taxon:9031	20211127
F1NH93	RPS20	GO:0045202	synapse	GO_REF:0000107	IEA	cellular_component		taxon:9031	20211127
F1NH93	RPS20	GO:0003735	structural constituent of ribosome	GO_REF:0000002	IEA	molecular_function		taxon:9031	20211127
F1NH93	RPS20	GO:0015935	small ribosomal subunit	PMID:21873635	IBA	cellular_component		taxon:9031	20200807
Q5F4B9	ABCD3	GO:0007031	peroxisome organization	PMID:21873635	IBA	biological_process		taxon:9031	20200625
Q5F4B9	ABCD3	GO:0005778	peroxisomal membrane	GO_REF:0000044	IEA	cellular_component		taxon:9031	20211127
Q5F4B9	ABCD3	GO:1903512	phytanic acid metabolic process	GO_REF:0000107	IEA	biological_process		taxon:9031	20211127
Q5F4B9	ABCD3	GO:0140359	ABC-type transporter activity	GO_REF:0000002	IEA	molecular_function		taxon:9031	20211127
Q5F4B9	ABCD3	GO:0042626	ATPase-coupled transmembrane transporter activity	PMID:21873635	IBA	molecular_function		taxon:9031	20210904
Q5F4B9	ABCD3	GO:0007031	peroxisome organization	GO_REF:0000107	IEA	biological_process		taxon:9031	20211127
Q5F4B9	ABCD3	GO:0005324	long-chain fatty acid transporter activity	GO_REF:0000002	IEA	molecular_function		taxon:9031	20211127
Q5F4B9	ABCD3	GO:0042626	ATPase-coupled transmembrane transporter activity	GO_REF:0000107	IEA	molecular_function		taxon:9031	20211127
Q5F4B9	ABCD3	GO:0005524	ATP binding	GO_REF:0000107	IEA	molecular_function		taxon:9031	20211127
Q5F4B9	ABCD3	GO:0000166	nucleotide binding	GO_REF:0000043	IEA	molecular_function		taxon:9031	20211129
Q5F4B9	ABCD3	GO:0047617	acyl-CoA hydrolase activity	GO_REF:0000107	IEA	molecular_function		taxon:9031	20211127
Q5F4B9	ABCD3	GO:0005524	ATP binding	GO_REF:0000002	IEA	molecular_function		taxon:9031	20211127
Q5F4B9	ABCD3	GO:0006869	lipid transport	GO_REF:0000107	IEA	biological_process		taxon:9031	20211127
Q5F4B9	ABCD3	GO:0005777	peroxisome	GO_REF:0000002	IEA	cellular_component		taxon:9031	20211127
Q5F4B9	ABCD3	GO:0000038	very long-chain fatty acid metabolic process	GO_REF:0000107	IEA	biological_process		taxon:9031	20211127
Q5F4B9	ABCD3	GO:0043231	intracellular membrane-bounded organelle	GO_REF:0000107	IEA	cellular_component		taxon:9031	20211127
Q5F4B9	ABCD3	GO:0016021	integral component of membrane	GO_REF:0000002	IEA	cellular_component		taxon:9031	20211127
Q5F4B9	ABCD3	GO:0016887	ATP hydrolysis activity	GO_REF:0000107	IEA	molecular_function		taxon:9031	20211127
Q5F4B9	ABCD3	GO:0005524	ATP binding	GO_REF:0000043	IEA	molecular_function		taxon:9031	20211129
Q5F4B9	ABCD3	GO:0042760	very long-chain fatty acid catabolic process	PMID:21873635	IBA	biological_process		taxon:9031	20200625
Q5F4B9	ABCD3	GO:0016020	membrane	GO_REF:0000044	IEA	cellular_component		taxon:9031	20211127
Q5F4B9	ABCD3	GO:0000166	nucleotide binding	GO_REF:0000104	IEA	molecular_function		taxon:9031	20211127
Q5F4B9	ABCD3	GO:0005778	peroxisomal membrane	GO_REF:0000107	IEA	cellular_component		taxon:9031	20211127
Q5F4B9	ABCD3	GO:0016021	integral component of membrane	GO_REF:0000043	IEA	cellular_component		taxon:9031	20211129
Q5F4B9	ABCD3	GO:0015910	long-chain fatty acid import into peroxisome	GO_REF:0000107	IEA	biological_process		taxon:9031	20211127
Q5F4B9	ABCD3	GO:0005777	peroxisome	GO_REF:0000117	IEA	cellular_component		taxon:9031	20211127
Q5F4B9	ABCD3	GO:0005524	ATP binding	GO_REF:0000104	IEA	molecular_function		taxon:9031	20211127
Q5F4B9	ABCD3	GO:0015721	bile acid and bile salt transport	GO_REF:0000107	IEA	biological_process		taxon:9031	20211127
Q5F4B9	ABCD3	GO:0006635	fatty acid beta-oxidation	GO_REF:0000107	IEA	biological_process		taxon:9031	20211127
Q5F4B9	ABCD3	GO:0005778	peroxisomal membrane	PMID:21873635	IBA	cellular_component		taxon:9031	20200625
Q5F4B9	ABCD3	GO:0005324	long-chain fatty acid transporter activity	PMID:21873635	IBA	molecular_function		taxon:9031	20210904
Q5F4B9	ABCD3	GO:0005324	long-chain fatty acid transporter activity	GO_REF:0000107	IEA	molecular_function		taxon:9031	20211127
Q5F4B9	ABCD3	GO:0006699	bile acid biosynthetic process	GO_REF:0000107	IEA	biological_process		taxon:9031	20211127
Q5F4B9	ABCD3	GO:0016020	membrane	GO_REF:0000043	IEA	cellular_component		taxon:9031	20211129
Q5F4B9	ABCD3	GO:0006633	fatty acid biosynthetic process	GO_REF:0000107	IEA	biological_process		taxon:9031	20211127
Q5F4B9	ABCD3	GO:0042803	protein homodimerization activity	GO_REF:0000107	IEA	molecular_function		taxon:9031	20211127
Q5F4B9	ABCD3	GO:0042760	very long-chain fatty acid catabolic process	GO_REF:0000107	IEA	biological_process		taxon:9031	20211127
Q5F4B9	ABCD3	GO:0015910	long-chain fatty acid import into peroxisome	GO_REF:0000002	IEA	biological_process		taxon:9031	20211127
Q5F4B9	ABCD3	GO:0015910	long-chain fatty acid import into peroxisome	PMID:21873635	IBA	biological_process		taxon:9031	20210904
Q5F4B9	ABCD3	GO:0005782	peroxisomal matrix	GO_REF:0000107	IEA	cellular_component		taxon:9031	20211127
Q5F4B9	ABCD3	GO:0042626	ATPase-coupled transmembrane transporter activity	GO_REF:0000002	IEA	molecular_function		taxon:9031	20211127
Q5F4B9	ABCD3	GO:0005777	peroxisome	GO_REF:0000107	IEA	cellular_component		taxon:9031	20211127
Q5F4B9	ABCD3	GO:0005524	ATP binding	PMID:21873635	IBA	molecular_function		taxon:9031	20200625
Q5F4B9	ABCD3	GO:0055085	transmembrane transport	GO_REF:0000002	IEA	biological_process		taxon:9031	20211127
Q5F4B9	ABCD3	GO:0006635	fatty acid beta-oxidation	PMID:21873635	IBA	biological_process		taxon:9031	20200625
F1NYM3	NDUFS7	GO:0005747	mitochondrial respiratory chain complex I	GO_REF:0000107	IEA	cellular_component		taxon:9031	20211127
F1NYM3	NDUFS7	GO:0005747	mitochondrial respiratory chain complex I	PMID:21873635	IBA	cellular_component		taxon:9031	20170616
F1NYM3	NDUFS7	GO:0032981	mitochondrial respiratory chain complex I assembly	GO_REF:0000107	IEA	biological_process		taxon:9031	20211127
F1NYM3	NDUFS7	GO:0005743	mitochondrial inner membrane	GO_REF:0000107	IEA	cellular_component		taxon:9031	20211127
F1NYM3	NDUFS7	GO:0006120	mitochondrial electron transport, NADH to ubiquinone	GO_REF:0000107	IEA	biological_process		taxon:9031	20211127
F1NYM3	NDUFS7	GO:0015990	electron transport coupled proton transport	PMID:21873635	IBA	biological_process		taxon:9031	20170616
F1NYM3	NDUFS7	GO:0008137	NADH dehydrogenase (ubiquinone) activity	GO_REF:0000002	IEA	molecular_function		taxon:9031	20211127
F1NYM3	NDUFS7	GO:0051536	iron-sulfur cluster binding	GO_REF:0000043	IEA	molecular_function		taxon:9031	20211129
F1NYM3	NDUFS7	GO:0048038	quinone binding	GO_REF:0000002	IEA	molecular_function		taxon:9031	20211127
F1NYM3	NDUFS7	GO:0032981	mitochondrial respiratory chain complex I assembly	PMID:21873635	IBA	biological_process		taxon:9031	20170616
F1NYM3	NDUFS7	GO:0051539	4 iron, 4 sulfur cluster binding	GO_REF:0000002	IEA	molecular_function		taxon:9031	20211127
F1NYM3	NDUFS7	GO:0046872	metal ion binding	GO_REF:0000043	IEA	molecular_function		taxon:9031	20211129
F1NYM3	NDUFS7	GO:0051536	iron-sulfur cluster binding	GO_REF:0000002	IEA	molecular_function		taxon:9031	20211127
F1NYM3	NDUFS7	GO:0008137	NADH dehydrogenase (ubiquinone) activity	GO_REF:0000107	IEA	molecular_function		taxon:9031	20211127
F1NYM3	NDUFS7	GO:0009060	aerobic respiration	PMID:21873635	IBA	biological_process		taxon:9031	20210529
F1NYM3	NDUFS7	GO:0003954	NADH dehydrogenase activity	GO_REF:0000107	IEA	molecular_function		taxon:9031	20211127
F1NYM3	NDUFS7	GO:0051539	4 iron, 4 sulfur cluster binding	GO_REF:0000043	IEA	molecular_function		taxon:9031	20211129
F1NYM3	NDUFS7	GO:0008137	NADH dehydrogenase (ubiquinone) activity	PMID:21873635	IBA	molecular_function		taxon:9031	20210529
A0A1D5PQU1	FARSA	GO:0004826	phenylalanine-tRNA ligase activity	GO_REF:0000116	IEA	molecular_function		taxon:9031	20211127
A0A1D5PQU1	FARSA	GO:0051290	protein heterotetramerization	GO_REF:0000107	IEA	biological_process		taxon:9031	20211127
A0A1D5PQU1	FARSA	GO:0009328	phenylalanine-tRNA ligase complex	PMID:21873635	IBA	cellular_component		taxon:9031	20170228
A0A1D5PQU1	FARSA	GO:0004826	phenylalanine-tRNA ligase activity	GO_REF:0000003	IEA	molecular_function		taxon:9031	20211127
A0A1D5PQU1	FARSA	GO:0004812	aminoacyl-tRNA ligase activity	GO_REF:0000043	IEA	molecular_function		taxon:9031	20211129
A0A1D5PQU1	FARSA	GO:0005524	ATP binding	GO_REF:0000043	IEA	molecular_function		taxon:9031	20211129
A0A1D5PQU1	FARSA	GO:0006432	phenylalanyl-tRNA aminoacylation	GO_REF:0000002	IEA	biological_process		taxon:9031	20211127
A0A1D5PQU1	FARSA	GO:0006412	translation	GO_REF:0000043	IEA	biological_process		taxon:9031	20211129
A0A1D5PQU1	FARSA	GO:0000166	nucleotide binding	GO_REF:0000043	IEA	molecular_function		taxon:9031	20211129
A0A1D5PQU1	FARSA	GO:0043039	tRNA aminoacylation	GO_REF:0000002	IEA	biological_process		taxon:9031	20211127
A0A1D5PQU1	FARSA	GO:0006432	phenylalanyl-tRNA aminoacylation	GO_REF:0000107	IEA	biological_process		taxon:9031	20211127
A0A1D5PQU1	FARSA	GO:0004826	phenylalanine-tRNA ligase activity	GO_REF:0000107	IEA	molecular_function		taxon:9031	20211127
A0A1D5PQU1	FARSA	GO:0005524	ATP binding	GO_REF:0000002	IEA	molecular_function		taxon:9031	20211127
A0A1D5PQU1	FARSA	GO:0005737	cytoplasm	GO_REF:0000043	IEA	cellular_component		taxon:9031	20211129
A0A1D5PQU1	FARSA	GO:0004826	phenylalanine-tRNA ligase activity	GO_REF:0000002	IEA	molecular_function		taxon:9031	20211127
A0A1D5PQU1	FARSA	GO:0006432	phenylalanyl-tRNA aminoacylation	PMID:21873635	IBA	biological_process		taxon:9031	20170228
A0A1D5PQU1	FARSA	GO:0009328	phenylalanine-tRNA ligase complex	GO_REF:0000107	IEA	cellular_component		taxon:9031	20211127
A0A1D5PQU1	FARSA	GO:0000166	nucleotide binding	GO_REF:0000002	IEA	molecular_function		taxon:9031	20211127
A0A1D5PQU1	FARSA	GO:0000049	tRNA binding	GO_REF:0000002	IEA	molecular_function		taxon:9031	20211127
A0A1D5PQU1	FARSA	GO:0016874	ligase activity	GO_REF:0000043	IEA	molecular_function		taxon:9031	20211129
A0A1D5PQU1	FARSA	GO:0004812	aminoacyl-tRNA ligase activity	GO_REF:0000002	IEA	molecular_function		taxon:9031	20211127
A0A1D5PQU1	FARSA	GO:0004826	phenylalanine-tRNA ligase activity	PMID:21873635	IBA	molecular_function		taxon:9031	20170228
A0A1D5PQU1	FARSA	GO:0005737	cytoplasm	PMID:21873635	IBA	cellular_component		taxon:9031	20211110
A0A1D5PQU1	FARSA	GO:0005737	cytoplasm	GO_REF:0000002	IEA	cellular_component		taxon:9031	20211127
Q8AYP9	pfk	GO:0016740	transferase activity	GO_REF:0000043	IEA	molecular_function		taxon:9031	20211129
Q8AYP9	pfk	GO:0005737	cytoplasm	GO_REF:0000044	IEA	cellular_component		taxon:9031	20211127
Q8AYP9	pfk	GO:0000166	nucleotide binding	GO_REF:0000043	IEA	molecular_function		taxon:9031	20211129
Q8AYP9	pfk	GO:0005524	ATP binding	GO_REF:0000043	IEA	molecular_function		taxon:9031	20211129
Q8AYP9	pfk	GO:0006096	glycolytic process	GO_REF:0000104	IEA	biological_process		taxon:9031	20211127
Q8AYP9	pfk	GO:0006096	glycolytic process	Reactome:R-GGA-352882	TAS	biological_process		taxon:9031	20180419
Q8AYP9	pfk	GO:0008152	metabolic process	GO_REF:0000043	IEA	biological_process		taxon:9031	20211129
Q8AYP9	pfk	GO:0005737	cytoplasm	GO_REF:0000043	IEA	cellular_component		taxon:9031	20211129
Q8AYP9	pfk	GO:0016310	phosphorylation	GO_REF:0000043	IEA	biological_process		taxon:9031	20211129
Q8AYP9	pfk	GO:0061615	glycolytic process through fructose-6-phosphate	GO_REF:0000108	IEA	biological_process		taxon:9031	20211130
Q8AYP9	pfk	GO:0006096	glycolytic process	GO_REF:0000041	IEA	biological_process		taxon:9031	20211127
Q8AYP9	pfk	GO:0006096	glycolytic process	GO_REF:0000002	IEA	biological_process		taxon:9031	20211127
Q8AYP9	pfk	GO:0006002	fructose 6-phosphate metabolic process	GO_REF:0000002	IEA	biological_process		taxon:9031	20211127
Q8AYP9	pfk	GO:0005829	cytosol	Reactome:R-GGA-352945	TAS	cellular_component		taxon:9031	20090408
Q8AYP9	pfk	GO:0003872	6-phosphofructokinase activity	GO_REF:0000003	IEA	molecular_function		taxon:9031	20211127
Q8AYP9	pfk	GO:0003872	6-phosphofructokinase activity	Reactome:R-GGA-352945	TAS	molecular_function		taxon:9031	20210811
Q8AYP9	pfk	GO:0016301	kinase activity	GO_REF:0000043	IEA	molecular_function		taxon:9031	20211129
Q8AYP9	pfk	GO:0003872	6-phosphofructokinase activity	GO_REF:0000002	IEA	molecular_function		taxon:9031	20211127
Q8AYP9	pfk	GO:0005524	ATP binding	GO_REF:0000002	IEA	molecular_function		taxon:9031	20211127
Q8AYP9	pfk	GO:0005737	cytoplasm	GO_REF:0000002	IEA	cellular_component		taxon:9031	20211127
Q8AYP9	pfk	GO:0003824	catalytic activity	GO_REF:0000043	IEA	molecular_function		taxon:9031	20211129
Q8AYP9	pfk	GO:0003872	6-phosphofructokinase activity	GO_REF:0000116	IEA	molecular_function		taxon:9031	20211127
Q8AYP9	pfk	GO:0046872	metal ion binding	GO_REF:0000043	IEA	molecular_function		taxon:9031	20211129
Q8AYP9	pfk	GO:0003872	6-phosphofructokinase activity	GO_REF:0000104	IEA	molecular_function		taxon:9031	20211127
Q8AYP9	pfk	GO:0006096	glycolytic process	GO_REF:0000043	IEA	biological_process		taxon:9031	20211129
Q8AYP9	pfk	GO:0005737	cytoplasm	GO_REF:0000104	IEA	cellular_component		taxon:9031	20211127
Q5ZHZ0	DDX39B	GO:0032786	positive regulation of DNA-templated transcription, elongation	GO_REF:0000024	ISS	biological_process		taxon:9031	20131107
Q5ZHZ0	DDX39B	GO:0005634	nucleus	GO_REF:0000044	IEA	cellular_component		taxon:9031	20211127
Q5ZHZ0	DDX39B	GO:0051028	mRNA transport	GO_REF:0000043	IEA	biological_process		taxon:9031	20211129
Q5ZHZ0	DDX39B	GO:0003724	RNA helicase activity	GO_REF:0000003	IEA	molecular_function		taxon:9031	20211127
Q5ZHZ0	DDX39B	GO:0000398	mRNA splicing, via spliceosome	PMID:21873635	IBA	biological_process		taxon:9031	20200206
Q5ZHZ0	DDX39B	GO:0003724	RNA helicase activity	GO_REF:0000002	IEA	molecular_function		taxon:9031	20211127
Q5ZHZ0	DDX39B	GO:0008380	RNA splicing	GO_REF:0000043	IEA	biological_process		taxon:9031	20211129
Q5ZHZ0	DDX39B	GO:0005524	ATP binding	GO_REF:0000002	IEA	molecular_function		taxon:9031	20211127
Q5ZHZ0	DDX39B	GO:0005634	nucleus	GO_REF:0000043	IEA	cellular_component		taxon:9031	20211129
Q5ZHZ0	DDX39B	GO:0005524	ATP binding	GO_REF:0000043	IEA	molecular_function		taxon:9031	20211129
Q5ZHZ0	DDX39B	GO:0003723	RNA binding	PMID:21873635	IBA	molecular_function		taxon:9031	20210601
Q5ZHZ0	DDX39B	GO:0016607	nuclear speck	GO_REF:0000044	IEA	cellular_component		taxon:9031	20211127
Q5ZHZ0	DDX39B	GO:0016887	ATP hydrolysis activity	GO_REF:0000116	IEA	molecular_function		taxon:9031	20211127
Q5ZHZ0	DDX39B	GO:0003723	RNA binding	GO_REF:0000043	IEA	molecular_function		taxon:9031	20211129
Q5ZHZ0	DDX39B	GO:2000002	negative regulation of DNA damage checkpoint	GO_REF:0000024	ISS	biological_process		taxon:9031	20131107
Q5ZHZ0	DDX39B	GO:0006406	mRNA export from nucleus	PMID:21873635	IBA	biological_process		taxon:9031	20200206
Q5ZHZ0	DDX39B	GO:0016787	hydrolase activity	GO_REF:0000043	IEA	molecular_function		taxon:9031	20211129
Q5ZHZ0	DDX39B	GO:0003676	nucleic acid binding	GO_REF:0000002	IEA	molecular_function		taxon:9031	20211127
Q5ZHZ0	DDX39B	GO:0006397	mRNA processing	GO_REF:0000043	IEA	biological_process		taxon:9031	20211129
Q5ZHZ0	DDX39B	GO:0005681	spliceosomal complex	GO_REF:0000043	IEA	cellular_component		taxon:9031	20211129
Q5ZHZ0	DDX39B	GO:0003724	RNA helicase activity	PMID:21873635	IBA	molecular_function		taxon:9031	20210601
Q5ZHZ0	DDX39B	GO:0000166	nucleotide binding	GO_REF:0000043	IEA	molecular_function		taxon:9031	20211129
Q5ZHZ0	DDX39B	GO:0004386	helicase activity	GO_REF:0000043	IEA	molecular_function		taxon:9031	20211129
Q5ZJ54	CCT6	GO:0006457	protein folding	GO_REF:0000002	IEA	biological_process		taxon:9031	20211127
Q5ZJ54	CCT6	GO:0005832	chaperonin-containing T-complex	GO_REF:0000107	IEA	cellular_component		taxon:9031	20211127
Q5ZJ54	CCT6	GO:0016887	ATP hydrolysis activity	GO_REF:0000002	IEA	molecular_function		taxon:9031	20211127
Q5ZJ54	CCT6	GO:0005737	cytoplasm	GO_REF:0000044	IEA	cellular_component		taxon:9031	20211127
Q5ZJ54	CCT6	GO:0051082	unfolded protein binding	GO_REF:0000002	IEA	molecular_function		taxon:9031	20211127
Q5ZJ54	CCT6	GO:0005832	chaperonin-containing T-complex	PMID:21873635	IBA	cellular_component		taxon:9031	20201231
Q5ZJ54	CCT6	GO:0005829	cytosol	GO_REF:0000107	IEA	cellular_component		taxon:9031	20211127
Q5ZJ54	CCT6	GO:0005737	cytoplasm	GO_REF:0000043	IEA	cellular_component		taxon:9031	20211129
Q5ZJ54	CCT6	GO:0051082	unfolded protein binding	PMID:21873635	IBA	molecular_function		taxon:9031	20200710
Q5ZJ54	CCT6	GO:0006457	protein folding	PMID:21873635	IBA	biological_process		taxon:9031	20201231
Q5ZJ54	CCT6	GO:0005524	ATP binding	GO_REF:0000002	IEA	molecular_function		taxon:9031	20211127
Q5ZJ54	CCT6	GO:0044183	protein folding chaperone	GO_REF:0000107	IEA	molecular_function		taxon:9031	20211127
Q5ZJ54	CCT6	GO:0006457	protein folding	GO_REF:0000107	IEA	biological_process		taxon:9031	20211127
Q5ZJ54	CCT6	GO:0000166	nucleotide binding	GO_REF:0000043	IEA	molecular_function		taxon:9031	20211129
Q5ZJ54	CCT6	GO:0005524	ATP binding	GO_REF:0000043	IEA	molecular_function		taxon:9031	20211129
A0A3Q2TSF2	A0A3Q2TSF2	GO:0016032	viral process	GO_REF:0000002	IEA	biological_process		taxon:9031	20211127
A0A3Q3AW40	UNC45A	GO:0007517	muscle organ development	GO_REF:0000043	IEA	biological_process		taxon:9031	20211129
A0A3Q3AW40	UNC45A	GO:0030154	cell differentiation	GO_REF:0000043	IEA	biological_process		taxon:9031	20211129
Q5ZJQ6	DARS	GO:0005737	cytoplasm	GO_REF:0000117	IEA	cellular_component		taxon:9031	20211127
Q5ZJQ6	DARS	GO:0000166	nucleotide binding	GO_REF:0000002	IEA	molecular_function		taxon:9031	20211127
Q5ZJQ6	DARS	GO:0003676	nucleic acid binding	GO_REF:0000002	IEA	molecular_function		taxon:9031	20211127
Q5ZJQ6	DARS	GO:0004812	aminoacyl-tRNA ligase activity	GO_REF:0000002	IEA	molecular_function		taxon:9031	20211127
Q5ZJQ6	DARS	GO:0017101	aminoacyl-tRNA synthetase multienzyme complex	PMID:21873635	IBA	cellular_component		taxon:9031	20170828
Q5ZJQ6	DARS	GO:0017101	aminoacyl-tRNA synthetase multienzyme complex	GO_REF:0000107	IEA	cellular_component		taxon:9031	20211127
Q5ZJQ6	DARS	GO:0005524	ATP binding	GO_REF:0000002	IEA	molecular_function		taxon:9031	20211127
Q5ZJQ6	DARS	GO:0006422	aspartyl-tRNA aminoacylation	PMID:21873635	IBA	biological_process		taxon:9031	20170828
Q5ZJQ6	DARS	GO:0006412	translation	GO_REF:0000043	IEA	biological_process		taxon:9031	20211129
Q5ZJQ6	DARS	GO:0006418	tRNA aminoacylation for protein translation	GO_REF:0000002	IEA	biological_process		taxon:9031	20211127
Q5ZJQ6	DARS	GO:0004815	aspartate-tRNA ligase activity	PMID:21873635	IBA	molecular_function		taxon:9031	20170828
Q5ZJQ6	DARS	GO:0003723	RNA binding	PMID:21873635	IBA	molecular_function		taxon:9031	20170828
Q5ZJQ6	DARS	GO:0005737	cytoplasm	GO_REF:0000002	IEA	cellular_component		taxon:9031	20211127
Q5ZJQ6	DARS	GO:0000166	nucleotide binding	GO_REF:0000043	IEA	molecular_function		taxon:9031	20211129
Q5ZJQ6	DARS	GO:0004815	aspartate-tRNA ligase activity	GO_REF:0000003	IEA	molecular_function		taxon:9031	20211127
Q5ZJQ6	DARS	GO:0004815	aspartate-tRNA ligase activity	GO_REF:0000002	IEA	molecular_function		taxon:9031	20211127
Q5ZJQ6	DARS	GO:0045202	synapse	GO_REF:0000107	IEA	cellular_component		taxon:9031	20211127
Q5ZJQ6	DARS	GO:0005829	cytosol	GO_REF:0000107	IEA	cellular_component		taxon:9031	20211127
Q5ZJQ6	DARS	GO:0004815	aspartate-tRNA ligase activity	GO_REF:0000116	IEA	molecular_function		taxon:9031	20211127
Q5ZJQ6	DARS	GO:0005737	cytoplasm	GO_REF:0000107	IEA	cellular_component		taxon:9031	20211127
Q5ZJQ6	DARS	GO:0006422	aspartyl-tRNA aminoacylation	GO_REF:0000002	IEA	biological_process		taxon:9031	20211127
Q5ZJQ6	DARS	GO:0005829	cytosol	PMID:21873635	IBA	cellular_component		taxon:9031	20170828
G1K338	TUBB2A	GO:0005737	cytoplasm	GO_REF:0000043	IEA	cellular_component		taxon:9031	20211129
G1K338	TUBB2A	GO:0001764	neuron migration	PMID:21873635	IBA	biological_process		taxon:9031	20170512
G1K338	TUBB2A	GO:0003924	GTPase activity	GO_REF:0000002	IEA	molecular_function		taxon:9031	20211127
G1K338	TUBB2A	GO:0005874	microtubule	GO_REF:0000002	IEA	cellular_component		taxon:9031	20211127
G1K338	TUBB2A	GO:0005874	microtubule	PMID:21873635	IBA	cellular_component		taxon:9031	20210904
G1K338	TUBB2A	GO:0005200	structural constituent of cytoskeleton	GO_REF:0000002	IEA	molecular_function		taxon:9031	20211127
G1K338	TUBB2A	GO:0000166	nucleotide binding	GO_REF:0000043	IEA	molecular_function		taxon:9031	20211129
G1K338	TUBB2A	GO:0005525	GTP binding	GO_REF:0000043	IEA	molecular_function		taxon:9031	20211129
G1K338	TUBB2A	GO:0005200	structural constituent of cytoskeleton	PMID:21873635	IBA	molecular_function		taxon:9031	20211110
G1K338	TUBB2A	GO:0005525	GTP binding	GO_REF:0000002	IEA	molecular_function		taxon:9031	20211127
G1K338	TUBB2A	GO:0005737	cytoplasm	PMID:21873635	IBA	cellular_component		taxon:9031	20211110
G1K338	TUBB2A	GO:0005856	cytoskeleton	GO_REF:0000044	IEA	cellular_component		taxon:9031	20211127
G1K338	TUBB2A	GO:0005856	cytoskeleton	GO_REF:0000043	IEA	cellular_component		taxon:9031	20211129
G1K338	TUBB2A	GO:0005874	microtubule	GO_REF:0000043	IEA	cellular_component		taxon:9031	20211129
G1K338	TUBB2A	GO:0003924	GTPase activity	GO_REF:0000104	IEA	molecular_function		taxon:9031	20211127
G1K338	TUBB2A	GO:0000278	mitotic cell cycle	PMID:21873635	IBA	biological_process		taxon:9031	20210529
G1K338	TUBB2A	GO:0007017	microtubule-based process	GO_REF:0000002	IEA	biological_process		taxon:9031	20211127
G1K338	TUBB2A	GO:0005525	GTP binding	PMID:21873635	IBA	molecular_function		taxon:9031	20170512
G1K338	TUBB2A	GO:0000226	microtubule cytoskeleton organization	PMID:21873635	IBA	biological_process		taxon:9031	20211110
G1K338	TUBB2A	GO:0005525	GTP binding	GO_REF:0000104	IEA	molecular_function		taxon:9031	20211127
Q98932	RAB5C	GO:0003925	G protein activity	GO_REF:0000003	IEA	molecular_function		taxon:9031	20211127
Q98932	RAB5C	GO:0016787	hydrolase activity	GO_REF:0000043	IEA	molecular_function		taxon:9031	20211129
Q98932	RAB5C	GO:0005886	plasma membrane	PMID:21873635	IBA	cellular_component		taxon:9031	20200809
Q98932	RAB5C	GO:0005768	endosome	GO_REF:0000043	IEA	cellular_component		taxon:9031	20211129
Q98932	RAB5C	GO:0003924	GTPase activity	GO_REF:0000116	IEA	molecular_function		taxon:9031	20211127
Q98932	RAB5C	GO:0005886	plasma membrane	GO_REF:0000043	IEA	cellular_component		taxon:9031	20211129
Q98932	RAB5C	GO:0031901	early endosome membrane	GO_REF:0000044	IEA	cellular_component		taxon:9031	20211127
Q98932	RAB5C	GO:0030100	regulation of endocytosis	PMID:21873635	IBA	biological_process		taxon:9031	20170228
Q98932	RAB5C	GO:0016020	membrane	GO_REF:0000043	IEA	cellular_component		taxon:9031	20211129
Q98932	RAB5C	GO:0005886	plasma membrane	GO_REF:0000044	IEA	cellular_component		taxon:9031	20211127
Q98932	RAB5C	GO:0019003	GDP binding	GO_REF:0000024	ISS	molecular_function		taxon:9031	20121219
Q98932	RAB5C	GO:0005769	early endosome	PMID:21873635	IBA	cellular_component		taxon:9031	20200809
Q98932	RAB5C	GO:0006897	endocytosis	PMID:21873635	IBA	biological_process		taxon:9031	20200809
Q98932	RAB5C	GO:0030139	endocytic vesicle	PMID:21873635	IBA	cellular_component		taxon:9031	20200809
Q98932	RAB5C	GO:0003924	GTPase activity	PMID:21873635	IBA	molecular_function		taxon:9031	20170228
Q98932	RAB5C	GO:0005525	GTP binding	GO_REF:0000002	IEA	molecular_function		taxon:9031	20211127
Q98932	RAB5C	GO:0003924	GTPase activity	GO_REF:0000002	IEA	molecular_function		taxon:9031	20211127
Q98932	RAB5C	GO:0005525	GTP binding	GO_REF:0000043	IEA	molecular_function		taxon:9031	20211129
Q98932	RAB5C	GO:0005768	endosome	PMID:21873635	IBA	cellular_component		taxon:9031	20200809
Q98932	RAB5C	GO:0012505	endomembrane system	PMID:21873635	IBA	cellular_component		taxon:9031	20201206
Q98932	RAB5C	GO:0015031	protein transport	GO_REF:0000043	IEA	biological_process		taxon:9031	20211129
Q98932	RAB5C	GO:0000166	nucleotide binding	GO_REF:0000043	IEA	molecular_function		taxon:9031	20211129
Q98932	RAB5C	GO:0006886	intracellular protein transport	PMID:21873635	IBA	biological_process		taxon:9031	20210905
A0A1D5P2Q1	SACM1L	GO:0005783	endoplasmic reticulum	PMID:21873635	IBA	cellular_component		taxon:9031	20201026
A0A1D5P2Q1	SACM1L	GO:0043812	phosphatidylinositol-4-phosphate phosphatase activity	PMID:21873635	IBA	molecular_function		taxon:9031	20200810
A0A1D5P2Q1	SACM1L	GO:0043812	phosphatidylinositol-4-phosphate phosphatase activity	GO_REF:0000107	IEA	molecular_function		taxon:9031	20211127
A0A1D5P2Q1	SACM1L	GO:0140268	endoplasmic reticulum-plasma membrane contact site	GO_REF:0000107	IEA	cellular_component		taxon:9031	20211127
A0A1D5P2Q1	SACM1L	GO:0005789	endoplasmic reticulum membrane	GO_REF:0000107	IEA	cellular_component		taxon:9031	20211127
A0A1D5P2Q1	SACM1L	GO:0016020	membrane	GO_REF:0000043	IEA	cellular_component		taxon:9031	20211129
A0A1D5P2Q1	SACM1L	GO:0016021	integral component of membrane	GO_REF:0000043	IEA	cellular_component		taxon:9031	20211129
A0A1D5P2Q1	SACM1L	GO:0046856	phosphatidylinositol dephosphorylation	GO_REF:0000107	IEA	biological_process		taxon:9031	20211127
A0A1D5P2Q1	SACM1L	GO:0005794	Golgi apparatus	GO_REF:0000107	IEA	cellular_component		taxon:9031	20211127
A0A1D5P2Q1	SACM1L	GO:0016791	phosphatase activity	GO_REF:0000002	IEA	molecular_function		taxon:9031	20211127
A0A1D5P2Q1	SACM1L	GO:0000139	Golgi membrane	GO_REF:0000107	IEA	cellular_component		taxon:9031	20211127
A0A1D5P2Q1	SACM1L	GO:0046856	phosphatidylinositol dephosphorylation	PMID:21873635	IBA	biological_process		taxon:9031	20200810
P09244	P09244	GO:0007017	microtubule-based process	GO_REF:0000002	IEA	biological_process		taxon:9031	20211127
P09244	P09244	GO:0005874	microtubule	GO_REF:0000043	IEA	cellular_component		taxon:9031	20211129
P09244	P09244	GO:0005200	structural constituent of cytoskeleton	PMID:21873635	IBA	molecular_function		taxon:9031	20211110
P09244	P09244	GO:0005525	GTP binding	GO_REF:0000002	IEA	molecular_function		taxon:9031	20211127
P09244	P09244	GO:0044297	cell body	GO_REF:0000107	IEA	cellular_component		taxon:9031	20211127
P09244	P09244	GO:0005200	structural constituent of cytoskeleton	GO_REF:0000002	IEA	molecular_function		taxon:9031	20211127
P09244	P09244	GO:0005856	cytoskeleton	GO_REF:0000044	IEA	cellular_component		taxon:9031	20211127
P09244	P09244	GO:0005737	cytoplasm	GO_REF:0000043	IEA	cellular_component		taxon:9031	20211129
P09244	P09244	GO:0005874	microtubule	PMID:21873635	IBA	cellular_component		taxon:9031	20210904
P09244	P09244	GO:0000278	mitotic cell cycle	PMID:21873635	IBA	biological_process		taxon:9031	20210529
P09244	P09244	GO:0005874	microtubule	GO_REF:0000002	IEA	cellular_component		taxon:9031	20211127
P09244	P09244	GO:0071895	odontoblast differentiation	GO_REF:0000107	IEA	biological_process		taxon:9031	20211127
P09244	P09244	GO:0015630	microtubule cytoskeleton	GO_REF:0000107	IEA	cellular_component		taxon:9031	20211127
P09244	P09244	GO:0005737	cytoplasm	GO_REF:0000107	IEA	cellular_component		taxon:9031	20211127
P09244	P09244	GO:0005874	microtubule	GO_REF:0000107	IEA	cellular_component		taxon:9031	20211127
P09244	P09244	GO:0045171	intercellular bridge	GO_REF:0000107	IEA	cellular_component		taxon:9031	20211127
P09244	P09244	GO:0005525	GTP binding	GO_REF:0000043	IEA	molecular_function		taxon:9031	20211129
P09244	P09244	GO:0031625	ubiquitin protein ligase binding	GO_REF:0000107	IEA	molecular_function		taxon:9031	20211127
P09244	P09244	GO:0005525	GTP binding	PMID:21873635	IBA	molecular_function		taxon:9031	20170512
P09244	P09244	GO:0000166	nucleotide binding	GO_REF:0000043	IEA	molecular_function		taxon:9031	20211129
P09244	P09244	GO:0005856	cytoskeleton	GO_REF:0000043	IEA	cellular_component		taxon:9031	20211129
P09244	P09244	GO:0000226	microtubule cytoskeleton organization	PMID:21873635	IBA	biological_process		taxon:9031	20211110
P09244	P09244	GO:0005641	nuclear envelope lumen	GO_REF:0000107	IEA	cellular_component		taxon:9031	20211127
P09244	P09244	GO:0072686	mitotic spindle	GO_REF:0000107	IEA	cellular_component		taxon:9031	20211127
P09244	P09244	GO:0036464	cytoplasmic ribonucleoprotein granule	GO_REF:0000107	IEA	cellular_component		taxon:9031	20211127
P09244	P09244	GO:0003924	GTPase activity	GO_REF:0000002	IEA	molecular_function		taxon:9031	20211127
P09244	P09244	GO:0042288	MHC class I protein binding	GO_REF:0000107	IEA	molecular_function		taxon:9031	20211127
P09244	P09244	GO:0005737	cytoplasm	PMID:21873635	IBA	cellular_component		taxon:9031	20211110
P50147	GNAI2	GO:0005815	microtubule organizing center	GO_REF:0000044	IEA	cellular_component		taxon:9031	20211127
P50147	GNAI2	GO:0031683	G-protein beta/gamma-subunit complex binding	GO_REF:0000002	IEA	molecular_function		taxon:9031	20211127
P50147	GNAI2	GO:0007193	adenylate cyclase-inhibiting G protein-coupled receptor signaling pathway	PMID:21873635	IBA	biological_process		taxon:9031	20200311
P50147	GNAI2	GO:0030496	midbody	GO_REF:0000024	ISS	cellular_component		taxon:9031	20110325
P50147	GNAI2	GO:0007188	adenylate cyclase-modulating G protein-coupled receptor signaling pathway	PMID:21873635	IBA	biological_process		taxon:9031	20210529
P50147	GNAI2	GO:0007165	signal transduction	GO_REF:0000043	IEA	biological_process		taxon:9031	20211129
P50147	GNAI2	GO:0001973	G protein-coupled adenosine receptor signaling pathway	PMID:21873635	IBA	biological_process		taxon:9031	20200311
P50147	GNAI2	GO:0007214	gamma-aminobutyric acid signaling pathway	PMID:21873635	IBA	biological_process		taxon:9031	20200311
P50147	GNAI2	GO:0007049	cell cycle	GO_REF:0000043	IEA	biological_process		taxon:9031	20211129
P50147	GNAI2	GO:0005834	heterotrimeric G-protein complex	PMID:21873635	IBA	cellular_component		taxon:9031	20210903
P50147	GNAI2	GO:0005525	GTP binding	GO_REF:0000043	IEA	molecular_function		taxon:9031	20211129
P50147	GNAI2	GO:0005856	cytoskeleton	GO_REF:0000043	IEA	cellular_component		taxon:9031	20211129
P50147	GNAI2	GO:0000166	nucleotide binding	GO_REF:0000043	IEA	molecular_function		taxon:9031	20211129
P50147	GNAI2	GO:0001664	G protein-coupled receptor binding	PMID:21873635	IBA	molecular_function		taxon:9031	20210529
P50147	GNAI2	GO:0051301	cell division	GO_REF:0000024	ISS	biological_process		taxon:9031	20110325
P50147	GNAI2	GO:0005737	cytoplasm	GO_REF:0000024	ISS	cellular_component		taxon:9031	20110325
P50147	GNAI2	GO:0046872	metal ion binding	GO_REF:0000043	IEA	molecular_function		taxon:9031	20211129
P50147	GNAI2	GO:0003924	GTPase activity	PMID:21873635	IBA	molecular_function		taxon:9031	20210529
P50147	GNAI2	GO:0007188	adenylate cyclase-modulating G protein-coupled receptor signaling pathway	GO_REF:0000002	IEA	biological_process		taxon:9031	20211127
P50147	GNAI2	GO:0005886	plasma membrane	GO_REF:0000043	IEA	cellular_component		taxon:9031	20211129
P50147	GNAI2	GO:0051301	cell division	GO_REF:0000043	IEA	biological_process		taxon:9031	20211129
P50147	GNAI2	GO:0019001	guanyl nucleotide binding	GO_REF:0000002	IEA	molecular_function		taxon:9031	20211127
P50147	GNAI2	GO:0005737	cytoplasm	GO_REF:0000044	IEA	cellular_component		taxon:9031	20211127
P50147	GNAI2	GO:0005813	centrosome	GO_REF:0000024	ISS	cellular_component		taxon:9031	20110325
P50147	GNAI2	GO:0031683	G-protein beta/gamma-subunit complex binding	PMID:21873635	IBA	molecular_function		taxon:9031	20170228
P50147	GNAI2	GO:0007186	G protein-coupled receptor signaling pathway	GO_REF:0000002	IEA	biological_process		taxon:9031	20211127
P50147	GNAI2	GO:0007165	signal transduction	GO_REF:0000002	IEA	biological_process		taxon:9031	20211127
P50147	GNAI2	GO:0003924	GTPase activity	GO_REF:0000002	IEA	molecular_function		taxon:9031	20211127
P50147	GNAI2	GO:0005886	plasma membrane	GO_REF:0000044	IEA	cellular_component		taxon:9031	20211127
P50147	GNAI2	GO:0005886	plasma membrane	GO_REF:0000024	ISS	cellular_component		taxon:9031	20110325
P50147	GNAI2	GO:0005737	cytoplasm	GO_REF:0000043	IEA	cellular_component		taxon:9031	20211129
P50147	GNAI2	GO:0016020	membrane	GO_REF:0000043	IEA	cellular_component		taxon:9031	20211129
P50147	GNAI2	GO:0005525	GTP binding	GO_REF:0000002	IEA	molecular_function		taxon:9031	20211127
A0A3Q3AXS8	ILVBL	GO:0016021	integral component of membrane	GO_REF:0000043	IEA	cellular_component		taxon:9031	20211129
A0A3Q3AXS8	ILVBL	GO:0000287	magnesium ion binding	GO_REF:0000002	IEA	molecular_function		taxon:9031	20211127
A0A3Q3AXS8	ILVBL	GO:0030976	thiamine pyrophosphate binding	GO_REF:0000002	IEA	molecular_function		taxon:9031	20211127
A0A3Q3AXS8	ILVBL	GO:0016020	membrane	GO_REF:0000044	IEA	cellular_component		taxon:9031	20211127
A0A3Q3AXS8	ILVBL	GO:0003824	catalytic activity	GO_REF:0000002	IEA	molecular_function		taxon:9031	20211127
A0A3Q3AXS8	ILVBL	GO:0006631	fatty acid metabolic process	GO_REF:0000043	IEA	biological_process		taxon:9031	20211129
A0A3Q3AXS8	ILVBL	GO:0016020	membrane	GO_REF:0000043	IEA	cellular_component		taxon:9031	20211129
Q5ZIQ5	RCJMB04_24e8	GO:0070469	respirasome	GO_REF:0000043	IEA	cellular_component		taxon:9031	20211129
Q5ZIQ5	RCJMB04_24e8	GO:0005759	mitochondrial matrix	GO_REF:0000044	IEA	cellular_component		taxon:9031	20211127
Q5ZIQ5	RCJMB04_24e8	GO:0005747	mitochondrial respiratory chain complex I	GO_REF:0000002	IEA	cellular_component		taxon:9031	20211127
Q5ZIQ5	RCJMB04_24e8	GO:0006120	mitochondrial electron transport, NADH to ubiquinone	GO_REF:0000002	IEA	biological_process		taxon:9031	20211127
Q5ZIQ5	RCJMB04_24e8	GO:0005759	mitochondrial matrix	GO_REF:0000104	IEA	cellular_component		taxon:9031	20211127
Q5ZIQ5	RCJMB04_24e8	GO:0005739	mitochondrion	GO_REF:0000043	IEA	cellular_component		taxon:9031	20211129
E1BZ74	AFG3L2	GO:0021675	nerve development	GO_REF:0000107	IEA	biological_process		taxon:9031	20211127
E1BZ74	AFG3L2	GO:0006508	proteolysis	GO_REF:0000107	IEA	biological_process		taxon:9031	20211127
E1BZ74	AFG3L2	GO:0005524	ATP binding	GO_REF:0000002	IEA	molecular_function		taxon:9031	20211127
E1BZ74	AFG3L2	GO:0006508	proteolysis	GO_REF:0000117	IEA	biological_process		taxon:9031	20211127
E1BZ74	AFG3L2	GO:0004222	metalloendopeptidase activity	GO_REF:0000002	IEA	molecular_function		taxon:9031	20211127
E1BZ74	AFG3L2	GO:0005745	m-AAA complex	PMID:21873635	IBA	cellular_component		taxon:9031	20210906
E1BZ74	AFG3L2	GO:0008237	metallopeptidase activity	GO_REF:0000107	IEA	molecular_function		taxon:9031	20211127
E1BZ74	AFG3L2	GO:0065003	protein-containing complex assembly	PMID:21873635	IBA	biological_process		taxon:9031	20170228
E1BZ74	AFG3L2	GO:0060013	righting reflex	GO_REF:0000107	IEA	biological_process		taxon:9031	20211127
E1BZ74	AFG3L2	GO:0008237	metallopeptidase activity	GO_REF:0000043	IEA	molecular_function		taxon:9031	20211129
E1BZ74	AFG3L2	GO:0016043	cellular component organization	GO_REF:0000117	IEA	biological_process		taxon:9031	20211127
E1BZ74	AFG3L2	GO:0016020	membrane	GO_REF:0000043	IEA	cellular_component		taxon:9031	20211129
E1BZ74	AFG3L2	GO:0016540	protein autoprocessing	GO_REF:0000107	IEA	biological_process		taxon:9031	20211127
E1BZ74	AFG3L2	GO:0005743	mitochondrial inner membrane	GO_REF:0000107	IEA	cellular_component		taxon:9031	20211127
E1BZ74	AFG3L2	GO:0042407	cristae formation	GO_REF:0000107	IEA	biological_process		taxon:9031	20211127
E1BZ74	AFG3L2	GO:0016021	integral component of membrane	GO_REF:0000043	IEA	cellular_component		taxon:9031	20211129
E1BZ74	AFG3L2	GO:0036444	calcium import into the mitochondrion	GO_REF:0000107	IEA	biological_process		taxon:9031	20211127
E1BZ74	AFG3L2	GO:0004176	ATP-dependent peptidase activity	GO_REF:0000002	IEA	molecular_function		taxon:9031	20211127
E1BZ74	AFG3L2	GO:0008233	peptidase activity	GO_REF:0000043	IEA	molecular_function		taxon:9031	20211129
E1BZ74	AFG3L2	GO:0007528	neuromuscular junction development	GO_REF:0000107	IEA	biological_process		taxon:9031	20211127
E1BZ74	AFG3L2	GO:0006508	proteolysis	GO_REF:0000002	IEA	biological_process		taxon:9031	20211127
E1BZ74	AFG3L2	GO:0034982	mitochondrial protein processing	PMID:21873635	IBA	biological_process		taxon:9031	20210906
E1BZ74	AFG3L2	GO:0055001	muscle cell development	GO_REF:0000107	IEA	biological_process		taxon:9031	20211127
E1BZ74	AFG3L2	GO:0042552	myelination	GO_REF:0000107	IEA	biological_process		taxon:9031	20211127
E1BZ74	AFG3L2	GO:0016787	hydrolase activity	GO_REF:0000043	IEA	molecular_function		taxon:9031	20211129
E1BZ74	AFG3L2	GO:0008270	zinc ion binding	GO_REF:0000002	IEA	molecular_function		taxon:9031	20211127
E1BZ74	AFG3L2	GO:0016887	ATP hydrolysis activity	GO_REF:0000002	IEA	molecular_function		taxon:9031	20211127
E1BZ74	AFG3L2	GO:0051560	mitochondrial calcium ion homeostasis	GO_REF:0000107	IEA	biological_process		taxon:9031	20211127
E1BZ74	AFG3L2	GO:0004222	metalloendopeptidase activity	GO_REF:0000107	IEA	molecular_function		taxon:9031	20211127
E1BZ74	AFG3L2	GO:0007409	axonogenesis	GO_REF:0000107	IEA	biological_process		taxon:9031	20211127
E1BZ74	AFG3L2	GO:0033619	membrane protein proteolysis	GO_REF:0000107	IEA	biological_process		taxon:9031	20211127
E1BZ74	AFG3L2	GO:0006508	proteolysis	GO_REF:0000043	IEA	biological_process		taxon:9031	20211129
E1BZ74	AFG3L2	GO:0034982	mitochondrial protein processing	GO_REF:0000107	IEA	biological_process		taxon:9031	20211127
E1BZ74	AFG3L2	GO:0016020	membrane	GO_REF:0000002	IEA	cellular_component		taxon:9031	20211127
E1BZ74	AFG3L2	GO:0008053	mitochondrial fusion	GO_REF:0000107	IEA	biological_process		taxon:9031	20211127
E1BZ74	AFG3L2	GO:0005739	mitochondrion	GO_REF:0000107	IEA	cellular_component		taxon:9031	20211127
E1BZ74	AFG3L2	GO:0016485	protein processing	GO_REF:0000107	IEA	biological_process		taxon:9031	20211127
E1BZ74	AFG3L2	GO:0016021	integral component of membrane	GO_REF:0000002	IEA	cellular_component		taxon:9031	20211127
E1BZ74	AFG3L2	GO:0007005	mitochondrion organization	GO_REF:0000107	IEA	biological_process		taxon:9031	20211127
E1BZ74	AFG3L2	GO:0005745	m-AAA complex	GO_REF:0000107	IEA	cellular_component		taxon:9031	20211127
E1BZ74	AFG3L2	GO:0040014	regulation of multicellular organism growth	GO_REF:0000107	IEA	biological_process		taxon:9031	20211127
Q71SG4	CRMP1A	GO:0005737	cytoplasm	GO_REF:0000002	IEA	cellular_component		taxon:9031	20211127
Q71SG4	CRMP1A	GO:0031005	filamin binding	GO_REF:0000107	IEA	molecular_function		taxon:9031	20211127
Q71SG4	CRMP1A	GO:0006208	pyrimidine nucleobase catabolic process	PMID:21873635	IBA	biological_process		taxon:9031	20190312
Q71SG4	CRMP1A	GO:0016810	hydrolase activity, acting on carbon-nitrogen (but not peptide) bonds	GO_REF:0000002	IEA	molecular_function		taxon:9031	20211127
Q71SG4	CRMP1A	GO:0010977	negative regulation of neuron projection development	GO_REF:0000107	IEA	biological_process		taxon:9031	20211127
Q71SG4	CRMP1A	GO:0000226	microtubule cytoskeleton organization	GO_REF:0000002	IEA	biological_process		taxon:9031	20211127
Q71SG4	CRMP1A	GO:0005813	centrosome	GO_REF:0000107	IEA	cellular_component		taxon:9031	20211127
Q71SG4	CRMP1A	GO:0007399	nervous system development	GO_REF:0000002	IEA	biological_process		taxon:9031	20211127
Q71SG4	CRMP1A	GO:0030496	midbody	GO_REF:0000107	IEA	cellular_component		taxon:9031	20211127
Q71SG4	CRMP1A	GO:0042802	identical protein binding	GO_REF:0000107	IEA	molecular_function		taxon:9031	20211127
Q71SG4	CRMP1A	GO:0007411	axon guidance	GO_REF:0000002	IEA	biological_process		taxon:9031	20211127
Q71SG4	CRMP1A	GO:0016787	hydrolase activity	GO_REF:0000002	IEA	molecular_function		taxon:9031	20211127
Q71SG4	CRMP1A	GO:0005829	cytosol	GO_REF:0000107	IEA	cellular_component		taxon:9031	20211127
Q71SG4	CRMP1A	GO:1904530	negative regulation of actin filament binding	GO_REF:0000107	IEA	biological_process		taxon:9031	20211127
Q71SG4	CRMP1A	GO:0004157	dihydropyrimidinase activity	PMID:21873635	IBA	molecular_function		taxon:9031	20210101
E6N1V9	BTN1	GO:0010468	regulation of gene expression	PMID:21873635	IBA	biological_process		taxon:9031	20210531
E6N1V9	BTN1	GO:0016567	protein ubiquitination	PMID:21873635	IBA	biological_process		taxon:9031	20210531
E6N1V9	BTN1	GO:0005737	cytoplasm	PMID:21873635	IBA	cellular_component		taxon:9031	20210905
E6N1V9	BTN1	GO:0045087	innate immune response	PMID:21873635	IBA	biological_process		taxon:9031	20200205
E6N1V9	BTN1	GO:0061630	ubiquitin protein ligase activity	PMID:21873635	IBA	molecular_function		taxon:9031	20210102
Q5ZMN9	RCJMB04_1i14	GO:0003899	DNA-directed 5'-3' RNA polymerase activity	GO_REF:0000003	IEA	molecular_function		taxon:9031	20211127
Q5ZMN9	RCJMB04_1i14	GO:0006351	transcription, DNA-templated	GO_REF:0000002	IEA	biological_process		taxon:9031	20211127
Q5ZMN9	RCJMB04_1i14	GO:0016779	nucleotidyltransferase activity	GO_REF:0000043	IEA	molecular_function		taxon:9031	20211129
Q5ZMN9	RCJMB04_1i14	GO:0003899	DNA-directed 5'-3' RNA polymerase activity	GO_REF:0000043	IEA	molecular_function		taxon:9031	20211129
Q5ZMN9	RCJMB04_1i14	GO:0046872	metal ion binding	GO_REF:0000043	IEA	molecular_function		taxon:9031	20211129
Q5ZMN9	RCJMB04_1i14	GO:0003899	DNA-directed 5'-3' RNA polymerase activity	GO_REF:0000002	IEA	molecular_function		taxon:9031	20211127
Q5ZMN9	RCJMB04_1i14	GO:0016740	transferase activity	GO_REF:0000043	IEA	molecular_function		taxon:9031	20211129
Q5ZMN9	RCJMB04_1i14	GO:0032549	ribonucleoside binding	GO_REF:0000002	IEA	molecular_function		taxon:9031	20211127
Q5ZMN9	RCJMB04_1i14	GO:0003677	DNA binding	GO_REF:0000002	IEA	molecular_function		taxon:9031	20211127
A0A1D5P709	DNAJC7	GO:0005829	cytosol	GO_REF:0000107	IEA	cellular_component		taxon:9031	20211127
A0A1D5P709	DNAJC7	GO:0005654	nucleoplasm	GO_REF:0000107	IEA	cellular_component		taxon:9031	20211127
A0A1D5P709	DNAJC7	GO:0051085	chaperone cofactor-dependent protein refolding	GO_REF:0000107	IEA	biological_process		taxon:9031	20211127
A0A1D5P709	DNAJC7	GO:0005737	cytoplasm	GO_REF:0000107	IEA	cellular_component		taxon:9031	20211127
[truncated: 1,695 more rows]
