# Supplementary material for: Unveiling the role of hexon-associated host proteins in fowl adenovirus serotype 4 replication
Source: Front Vet Sci. 2025 Jun 3;12:1562872. doi: 10.3389/fvets.2025.1562872 (PMC12170584; doi:10.3389/fvets.2025.1562872)
Supplement: Supplementary file 5 [file Supplementary_file_5.xlsx]

## Sheet: map protein information
Supplementary file S5- STRING database analysis for Hexon interacting proteins
accession	node	identifier	annotation
W6RT25	ABCB1LB	9031.ENSGALP00000037427	https://smart.embl.de/smart/DDvec.cgi?smart=1409:Pfam_ABC_membrane(183|472)+AAA(548|740)+Pfam_ABC_membrane(841|1115)+AAA(1191|1379)+
Q5F4B9	ABCD3	9031.ENSGALP00000009045	https://smart.embl.de/smart/DDvec.cgi?smart=660:TRANS(10|29)+Pfam_ABC_membrane_2(59|340)+AAA(466|645)+
Q5ZM62	ABCF2	9031.ENSGALP00000021752	https://smart.embl.de/smart/DDvec.cgi?smart=623:AAA(110|303)+AAA(422|590)+
A0A1D5PBX7	ACACA	9031.ENSGALP00000034072	https://smart.embl.de/smart/DDvec.cgi?smart=2324:Pfam_Biotin_carb_N(117|237)+Pfam_ATP-grasp(279|444)+Biotin_carb_C(507|614)+Pfam_Biotin_lipoyl(752|818)+Pfam_ACC_central(819|1546)+Pfam_Carboxyl_trans(1646|2200)+
A0A3Q2U150	ACAD8	9031.ENSGALP00000002364	https://smart.embl.de/smart/DDvec.cgi?smart=416:Pfam_Acyl-CoA_dh_N(43|154)+Pfam_Acyl-CoA_dh_M(158|252)+Pfam_Acyl-CoA_dh_2(279|403)+
E1C0Q5	ACAT1	9031.ENSGALP00000027665	https://smart.embl.de/smart/DDvec.cgi?smart=421:Pfam_ketoacyl-synt(106|162)+Pfam_Thiolase_C(300|420)+
F1NGM2	ADCK3	9031.ENSGALP00000014761	https://smart.embl.de/smart/DDvec.cgi?smart=648:Pfam_ABC1(316|432)+
A0A1L1RR71	ALDH18A1	9031.ENSGALP00000017112	https://smart.embl.de/smart/DDvec.cgi?smart=802:Pfam_AA_kinase(76|334)+Pfam_Aldedh(361|667)+
F1NJC7	ALDH1A1	9031.ENSGALP00000024396	https://smart.embl.de/smart/DDvec.cgi?smart=509:Pfam_Aldedh(37|500)+
A0A1D5PXI1	ALDH4A1	9031.ENSGALP00000006026	https://smart.embl.de/smart/DDvec.cgi?smart=551:Pfam_Aldedh(62|535)+
Q5ZMA0	ARF1	9031.ENSGALP00000038376	https://smart.embl.de/smart/DDvec.cgi?smart=181:ARF(1|181)+
F1NWF6	ASNS	9031.ENSGALP00000015846	https://smart.embl.de/smart/DDvec.cgi?smart=561:Pfam_GATase_7(47|166)+Pfam_Asn_synthase(234|389)+Pfam_Asn_synthase(381|553)+
A0A1D5PVA4	ATAD3A	9031.ENSGALP00000002302	https://smart.embl.de/smart/DDvec.cgi?smart=635:Pfam_DUF3523(37|294)+AAA(352|507)+
A0A1D5PU80	ATP1A1	9031.ENSGALP00000024150	https://smart.embl.de/smart/DDvec.cgi?smart=1017:Cation_ATPase_N(36|110)+TRANS(124|143)+Pfam_E1-E2_ATPase(157|348)+Pfam_Cation_ATPase(420|515)+Pfam_Hydrolase(646|723)+TRANS(770|792)+Pfam_Cation_ATPase_C(793|1002)+
A0A1L1RKB7	ATP2A2	9031.ENSGALP00000038523	https://smart.embl.de/smart/DDvec.cgi?smart=1042:Cation_ATPase_N(3|77)+TRANS(84|106)+Pfam_E1-E2_ATPase(121|329)+Pfam_Hydrolase(427|714)+TRANS(759|781)+Pfam_Cation_ATPase_C(783|986)+TRANS(1013|1032)+
A0A1L1RY35	ATP5A1	9031.ENSGALP00000002695	https://smart.embl.de/smart/DDvec.cgi?smart=553:Pfam_ATP-synt_ab_N(67|135)+Pfam_ATP-synt_ab(192|415)+Pfam_ATP-synt_ab_C(422|547)+
A0A1L1RY04	ATP5B	9031.ENSGALP00000035339	https://smart.embl.de/smart/DDvec.cgi?smart=496:Pfam_ATP-synt_ab_N(31|97)+AAA(166|350)+
F1NU06	BRP44	9031.ENSGALP00000024854	https://smart.embl.de/smart/DDvec.cgi?smart=133:Pfam_MPC(26|133)+
E6N1V9	BTN1A1	9031.ENSGALP00000000823	https://smart.embl.de/smart/DDvec.cgi?smart=488:SIGNAL(1|16)+IGv(50|131)+TRANS(251|273)+PRY(315|367)+Pfam_SPRY(370|487)+
F1NHL2	CAND1	9031.ENSGALP00000016080	https://smart.embl.de/smart/DDvec.cgi?smart=1206:Pfam_TIP120(1016|1179)+
Q5F424	CCT2	9031.ENSGALP00000016196	https://smart.embl.de/smart/DDvec.cgi?smart=535:Pfam_Cpn60_TCP1(35|525)+
Q9I8D6	CCT4	9031.ENSGALP00000014308	https://smart.embl.de/smart/DDvec.cgi?smart=536:Pfam_Cpn60_TCP1(41|536)+
Q5F411;A0A3Q2UA96	CCT5	9031.ENSGALP00000021255	https://smart.embl.de/smart/DDvec.cgi?smart=541:Pfam_Cpn60_TCP1(44|536)+
Q5ZJ54	CCT6A	9031.ENSGALP00000003850	https://smart.embl.de/smart/DDvec.cgi?smart=531:Pfam_Cpn60_TCP1(30|526)+
F1NK38	CCT7	9031.ENSGALP00000036304	https://smart.embl.de/smart/DDvec.cgi?smart=551:Pfam_Cpn60_TCP1(31|523)+
Q6EE31	CCT8	9031.ENSGALP00000025461	https://smart.embl.de/smart/DDvec.cgi?smart=549:Pfam_Cpn60_TCP1(39|530)+
F1NBD7	CDK1	9031.ENSGALP00000042598	https://smart.embl.de/smart/DDvec.cgi?smart=303:S_TKc(12|288)+
Q5ZLX7	CLPX	9031.ENSGALP00000037625	https://smart.embl.de/smart/DDvec.cgi?smart=605:AAA(257|408)+ClpB_D2-small(481|575)+
E1C1B8	CNOT1	9031.ENSGALP00000003612	https://smart.embl.de/smart/DDvec.cgi?smart=2376:Pfam_CNOT1_HEAT(500|656)+Pfam_CNOT1_TTP_bind(813|1004)+Pfam_CNOT1_CAF1_bind(1087|1313)+Pfam_DUF3819(1387|1534)+Pfam_Not1(1998|2357)+
Q5F354	COPA	9031.ENSGALP00000039965	https://smart.embl.de/smart/DDvec.cgi?smart=1224:WD40(2|37)+WD40(40|79)+WD40(82|121)+WD40(124|163)+WD40(194|233)+WD40(238|277)+WD40(280|318)+Pfam_Coatomer_WDAD(338|767)+Pfam_COPI_C(815|1224)+
Q5ZIA5	COPB1	9031.ENSGALP00000009665	https://smart.embl.de/smart/DDvec.cgi?smart=953:Pfam_Adaptin_N(18|532)+Pfam_Coatamer_beta_C(667|807)+Pfam_Coatomer_b_Cpla(813|944)+
Q71SG4	CRMP1	9031.ENSGALP00000042483	https://smart.embl.de/smart/DDvec.cgi?smart=554:Pfam_Amidohydro_3(318|447)+
E1BV44	CSE1L	9031.ENSGALP00000007487	https://smart.embl.de/smart/DDvec.cgi?smart=971:IBN_N(29|102)+Pfam_Cse1(156|526)+Pfam_CAS_CSE1(527|962)+
A0A1D5PTH2	CYP20A1	9031.ENSGALP00000014191	https://smart.embl.de/smart/DDvec.cgi?smart=463:TRANS(4|23)+Pfam_p450(42|459)+
A2NR64	DAD1	9031.ENSGALP00000000261	https://smart.embl.de/smart/DDvec.cgi?smart=123:Pfam_DAD(15|123)+
H9L0M5	DAP3	9031.ENSGALP00000023548	https://smart.embl.de/smart/DDvec.cgi?smart=397:Pfam_DAP3(98|393)+
Q5ZJQ6	DARS	9031.ENSGALP00000020154	https://smart.embl.de/smart/DDvec.cgi?smart=503:Pfam_tRNA_anti-codon(62|147)+Pfam_tRNA-synt_2(177|498)+
Q5ZMC1	DDX19B	9031.ENSGALP00000038829	https://smart.embl.de/smart/DDvec.cgi?smart=479:DEXDc(111|310)+HELICc(347|434)+
Q5F491	DDX3X	9031.ENSGALP00000026123	https://smart.embl.de/smart/DDvec.cgi?smart=656:DEXDc(195|414)+HELICc(451|532)+
A0A3S5ZPN3	DDX5	9031.ENSGALP00000005576	https://smart.embl.de/smart/DDvec.cgi?smart=595:DEXDc(101|304)+HELICc(343|424)+Pfam_P68HR(480|514)+Pfam_P68HR(534|564)+
A0A1D5PZ84	DHRS3	9031.ENSGALP00000006759	https://smart.embl.de/smart/DDvec.cgi?smart=302:TRANS(5|27)+Pfam_KR(40|214)+
F1NNE0	DNAJA3	9031.ENSGALP00000012682	https://smart.embl.de/smart/DDvec.cgi?smart=448:DnaJ(85|143)+Pfam_DnaJ_CXXCXGXG(231|298)+
A0A1D5P709	DNAJC7	9031.ENSGALP00000005453	https://smart.embl.de/smart/DDvec.cgi?smart=486:TPR(20|53)+TPR(54|87)+TPR(88|121)+TPR(202|235)+TPR(248|281)+TPR(286|319)+TPR(320|353)+DnaJ(372|435)+
Z4YJB8	DSTN	9031.ENSGALP00000014097	https://smart.embl.de/smart/DDvec.cgi?smart=164:ADF(18|152)+
Q5ZKM2	EEF1A1	9031.ENSGALP00000025606	https://smart.embl.de/smart/DDvec.cgi?smart=462:Pfam_GTP_EFTU(5|238)+Pfam_GTP_EFTU_D2(260|327)+Pfam_GTP_EFTU_D3(333|442)+
A0A1X9WEL5	EEF1A2	9031.ENSGALP00000036285	https://smart.embl.de/smart/DDvec.cgi?smart=463:Pfam_GTP_EFTU(5|238)+Pfam_GTP_EFTU_D2(260|327)+Pfam_GTP_EFTU_D3(333|442)+
A0A1D5PS29	EEF2	9031.ENSGALP00000042519	https://smart.embl.de/smart/DDvec.cgi?smart=846:Pfam_MMR_HSR1(9|148)+Pfam_GTP_EFTU_D2(397|474)+Pfam_EFG_II(489|556)+EFG_IV(609|725)+EFG_C(727|816)+
A0A1D5PVL4	EIF3F	9031.ENSGALP00000008530	https://smart.embl.de/smart/DDvec.cgi?smart=332:JAB_MPN(66|196)+Pfam_MitMem_reg(218|330)+
A0A1L1RUX2;Q5ZHZ0	EIF4A2	9031.ENSGALP00000014119	https://smart.embl.de/smart/DDvec.cgi?smart=380:DEXDc(52|223)+HELICc(260|341)+
A0A1D5PJY1	ENSGALP00000013240	9031.ENSGALP00000013240	https://smart.embl.de/smart/DDvec.cgi?smart=2349:CH(43|143)+CH(162|260)+SPEC(292|398)+SPEC(412|512)+SPEC(518|622)+SPEC(628|728)+SPEC(734|833)+SPEC(839|939)+SPEC(945|1046)+SPEC(1052|1153)+SPEC(1159|1259)+SPEC(1265|1364)+SPEC(1370|1469)+SPEC(1475|1575)+SPEC(1581|1681)+SPEC(1687|1788)+SPEC(1794|1894)+SPEC(1900|2000)+SPEC(2006|2149)+PH(2184|2295)+
E1BZ74	ENSGALP00000022434	9031.ENSGALP00000022434	https://smart.embl.de/smart/DDvec.cgi?smart=805:Pfam_FtsH_ext(148|242)+TRANS(252|271)+AAA(340|479)+Pfam_Peptidase_M41(541|744)+
A0A1I7Q412	ENTPD5	9031.ENSGALP00000016566	https://smart.embl.de/smart/DDvec.cgi?smart=428:SIGNAL(1|22)+Pfam_GDA1_CD39(41|427)+
R4GHW9	EPB41	9031.ENSGALP00000002021	https://smart.embl.de/smart/DDvec.cgi?smart=904:B41(238|433)+FERM_C(437|527)+FA(530|576)+COIL(649|679)+Pfam_SAB(706|754)+Pfam_4_1_CTD(793|900)+
A0A3Q2UKS1	EPRS	9031.ENSGALP00000041331	https://smart.embl.de/smart/DDvec.cgi?smart=1559:Pfam_tRNA-synt_1c(197|500)+Pfam_tRNA-synt_1c_C(511|688)+WHEP-TRS(764|826)+WHEP-TRS(839|896)+WHEP-TRS(922|984)+WHEP-TRS(999|1061)+Pfam_tRNA-synt_2b(1204|1383)+Pfam_HGTP_anticodon(1399|1500)+
Q5ZIX2	ETFA	9031.ENSGALP00000004621	https://smart.embl.de/smart/DDvec.cgi?smart=345:ETF(23|204)+Pfam_ETF_alpha(211|293)+
F1NUY5	FAF2	9031.ENSGALP00000005262	https://smart.embl.de/smart/DDvec.cgi?smart=445:Pfam_UBA_4(14|57)+UAS(138|263)+COIL(298|348)+Pfam_UBX(357|441)+
Q5ZM72	FAR1	9031.ENSGALP00000039164	https://smart.embl.de/smart/DDvec.cgi?smart=492:Pfam_Polysacc_synt_2(13|159)+Pfam_Sterile(356|448)+TRANS(466|483)+
A0A1D5PQU1	FARSA	9031.ENSGALP00000041944	https://smart.embl.de/smart/DDvec.cgi?smart=198:Pfam_tRNA-synt_2d(1|198)+
Q8QH01	FMO6P	9031.ENSGALP00000033213	https://smart.embl.de/smart/DDvec.cgi?smart=531:Pfam_Pyr_redox_2(3|226)+
F1NBE3	GCAT	9031.ENSGALP00000020093	https://smart.embl.de/smart/DDvec.cgi?smart=419:Pfam_Aminotran_5(79|239)+
F1NAK4	GCN1L1	9031.ENSGALP00000011775	https://smart.embl.de/smart/DDvec.cgi?smart=2673:COIL(829|869)+
P50147	GNAI2	9031.ENSGALP00000007379	https://smart.embl.de/smart/DDvec.cgi?smart=340:G_alpha(1|339)+
E6N1V8	GNB2L1	9031.ENSGALP00000000170	https://smart.embl.de/smart/DDvec.cgi?smart=317:WD40(4|44)+WD40(52|91)+WD40(94|133)+WD40(135|178)+WD40(181|220)+WD40(223|260)+WD40(271|311)+
Q6WNG8	HNRNPH1	9031.ENSGALP00000039530	https://smart.embl.de/smart/DDvec.cgi?smart=519:RRM(62|136)+RRM(162|234)+RRM(340|410)+
O42484	HSD17B4	9031.ENSGALP00000003418	https://smart.embl.de/smart/DDvec.cgi?smart=735:Pfam_adh_short(10|209)+Pfam_MaoC_dehydrat_N(364|452)+Pfam_MaoC_dehydratas(480|600)+Pfam_SCP2(627|730)+
A0A1D5PWW3	HSD17B7	9031.ENSGALP00000004214	https://smart.embl.de/smart/DDvec.cgi?smart=332:Pfam_KR(4|102)+
F1NC33;A0A1L1RND0	HSP90AB1	9031.ENSGALP00000016523	https://smart.embl.de/smart/DDvec.cgi?smart=725:HATPase_c(35|189)+Pfam_HSP90(191|713)+
Q7SX63	HSPA2	9031.ENSGALP00000019120	https://smart.embl.de/smart/DDvec.cgi?smart=634:Pfam_MreB_Mbl(117|385)+
Q90593	HSPA5	9031.ENSGALP00000001474	https://smart.embl.de/smart/DDvec.cgi?smart=652:SIGNAL(1|16)+Pfam_MreB_Mbl(136|403)+
A0A1D5PYK0	HSPA8	9031.ENSGALP00000010510	https://smart.embl.de/smart/DDvec.cgi?smart=646:Pfam_HSP70(6|612)+
F1NZ86	HSPA9	9031.ENSGALP00000003717	https://smart.embl.de/smart/DDvec.cgi?smart=675:Pfam_MreB_Mbl(167|428)+
Q5ZL72	HSPD1	9031.ENSGALP00000013122	https://smart.embl.de/smart/DDvec.cgi?smart=573:Pfam_Cpn60_TCP1(47|550)+
Q5ZL82	IDH2	9031.ENSGALP00000035366	https://smart.embl.de/smart/DDvec.cgi?smart=452:Iso_dh(49|441)+
A0A3Q3AXS8	ILVBL	9031.ENSGALP00000041633	https://smart.embl.de/smart/DDvec.cgi?smart=235:Pfam_TPP_enzyme_N(46|154)+
A0A1D5PHS2	KRT14	9031.ENSGALP00000006090	https://smart.embl.de/smart/DDvec.cgi?smart=467:Filament(108|419)+
E1C296	LLGL2	9031.ENSGALP00000013059	https://smart.embl.de/smart/DDvec.cgi?smart=830:WD40(24|60)+WD40(62|101)+WD40(181|217)+WD40(220|258)+Pfam_LLGL(271|372)+WD40(411|451)+
A0A1D5NXB3	LOC100859276	9031.ENSGALP00000029322	https://smart.embl.de/smart/DDvec.cgi?smart=243:RRM(3|68)+RRM(79|144)+ZnF_C2HC(161|177)+
F1NGU3	LRPPRC	9031.ENSGALP00000016182	https://smart.embl.de/smart/DDvec.cgi?smart=1371:Pfam_PPR_3(131|193)+Pfam_PPR_3(201|263)+Pfam_PPR(700|723)+Pfam_PPR(737|765)+
A0A3Q2U3Q5	MAT1A	9031.ENSGALP00000003899	https://smart.embl.de/smart/DDvec.cgi?smart=396:Pfam_S-AdoMet_synt_N(18|116)+Pfam_S-AdoMet_synt_M(130|251)+Pfam_S-AdoMet_synt_C(253|390)+
F1NFJ0	MCM3	9031.ENSGALP00000042687	https://smart.embl.de/smart/DDvec.cgi?smart=869:AAA(395|548)+
Q5ZKR8	MCM6	9031.ENSGALP00000020147	https://smart.embl.de/smart/DDvec.cgi?smart=915:MCM(120|658)+
F1NT14	MGST1	9031.ENSGALP00000021353	https://smart.embl.de/smart/DDvec.cgi?smart=155:Pfam_MAPEG(16|150)+
Q5F436	MLF2	9031.ENSGALP00000023316	https://smart.embl.de/smart/DDvec.cgi?smart=242:Pfam_Mlf1IP(6|197)+
E1BYF5	MLLT4	9031.ENSGALP00000018461	https://smart.embl.de/smart/DDvec.cgi?smart=1811:RA(68|163)+COIL(178|205)+RA(276|378)+FHA(440|492)+DIL(807|913)+PDZ(1038|1115)+COIL(1429|1468)+COIL(1557|1582)+COIL(1637|1708)+
F1NV33	MSH2	9031.ENSGALP00000014557	https://smart.embl.de/smart/DDvec.cgi?smart=851:Pfam_MutS_II(61|208)+MUTSd(239|563)+MUTSac(580|767)+
Q5ZI76	MTHFD1	9031.ENSGALP00000019224	https://smart.embl.de/smart/DDvec.cgi?smart=935:Pfam_THF_DHG_CYH(6|125)+Pfam_THF_DHG_CYH_C(128|295)+Pfam_FTHFS(317|935)+
F1NCS6	MTHFD1L	9031.ENSGALP00000020258	https://smart.embl.de/smart/DDvec.cgi?smart=934:SIGNAL(1|17)+Pfam_THF_DHG_CYH(34|144)+Pfam_THF_DHG_CYH_C(147|294)+Pfam_FTHFS(316|934)+
Q5ZIQ5	NDUFA10	9031.ENSGALP00000033089	https://smart.embl.de/smart/DDvec.cgi?smart=361:Pfam_dNK(66|295)+
F1NYM3	NDUFS7	9031.ENSGALP00000015781	https://smart.embl.de/smart/DDvec.cgi?smart=220:Pfam_Oxidored_q6(94|204)+
Q5ZKP5	NFS1	9031.ENSGALP00000042072	https://smart.embl.de/smart/DDvec.cgi?smart=445:Pfam_Aminotran_5(47|410)+
F1NRU5	NOB1	9031.ENSGALP00000000975	https://smart.embl.de/smart/DDvec.cgi?smart=433:PINc(12|128)+Pfam_WRNPLPNID(164|232)+Pfam_NOB1_Zn_bind(281|353)+
A0A3Q2UDT6	NPEPPS	9031.ENSGALP00000022243	https://smart.embl.de/smart/DDvec.cgi?smart=863:Pfam_Peptidase_M1(168|403)+Pfam_ERAP1_C(484|799)+
E1BQU4	NSF	9031.ENSGALP00000001579	https://smart.embl.de/smart/DDvec.cgi?smart=740:CDC48_N(5|86)+CDC48_2(111|183)+AAA(252|399)+AAA(535|671)+
A0A1D5PFL9	NUP93	9031.ENSGALP00000004745	https://smart.embl.de/smart/DDvec.cgi?smart=819:Pfam_Nic96(214|804)+
F1P0M2	PCCA	9031.ENSGALP00000027209	https://smart.embl.de/smart/DDvec.cgi?smart=713:Pfam_Biotin_carb_N(47|156)+Pfam_ATP-grasp(170|340)+Biotin_carb_C(382|490)+Pfam_Biotin_lipoyl(645|712)+
A0A1D5P592	PCCB	9031.ENSGALP00000001845	https://smart.embl.de/smart/DDvec.cgi?smart=482:Pfam_Carboxyl_trans(1|480)+
P21642	PCK1	9031.ENSGALP00000041760	https://smart.embl.de/smart/DDvec.cgi?smart=551:Pfam_PEPCK_N(29|256)+Pfam_PEPCK_C(260|551)+
Q9DEA3	PCNA	9031.ENSGALP00000000224	https://smart.embl.de/smart/DDvec.cgi?smart=262:Pfam_PCNA_N(1|125)+Pfam_PCNA_C(127|254)+
Q5F3G9	PDHX	9031.ENSGALP00000037829	https://smart.embl.de/smart/DDvec.cgi?smart=502:Pfam_Biotin_lipoyl(51|125)+Pfam_E3_binding(178|213)+Pfam_2-oxoacid_dh(271|501)+
Q8AYP9	PFKL	9031.ENSGALP00000040387	https://smart.embl.de/smart/DDvec.cgi?smart=770:Pfam_PFK(7|314)+Pfam_PFK(391|676)+
F1N833	PHB2	9031.ENSGALP00000023446	https://smart.embl.de/smart/DDvec.cgi?smart=273:PHB(8|171)+
Q5ZMN9	POLR2B	9031.ENSGALP00000037170	https://smart.embl.de/smart/DDvec.cgi?smart=1174:Pfam_RNA_pol_Rpb2_1(38|442)+Pfam_RNA_pol_Rpb2_3(468|532)+Pfam_RNA_pol_Rpb2_4(567|629)+Pfam_RNA_pol_Rpb2_5(653|700)+Pfam_RNA_pol_Rpb2_6(707|1080)+Pfam_RNA_pol_Rpb2_7(1082|1174)+
P0CB50	PRDX1	9031.ENSGALP00000016629	https://smart.embl.de/smart/DDvec.cgi?smart=199:Pfam_Redoxin(8|157)+Pfam_1-cysPrx_C(162|197)+
F1N9U0	PRPF6	9031.ENSGALP00000009642	https://smart.embl.de/smart/DDvec.cgi?smart=941:Pfam_PRP1_N(13|169)+HAT(289|321)+HAT(323|355)+HAT(384|416)+HAT(417|446)+HAT(447|476)+HAT(554|586)+HAT(588|620)+HAT(622|654)+HAT(656|687)+HAT(689|721)+HAT(723|755)+HAT(757|789)+HAT(791|823)+
Q5ZKX2	PSMC6	9031.ENSGALP00000020250	https://smart.embl.de/smart/DDvec.cgi?smart=369:AAA(146|285)+
Q5ZLU4	PSMD2	9031.ENSGALP00000039050	https://smart.embl.de/smart/DDvec.cgi?smart=851:Pfam_PC_rep(386|422)+Pfam_PC_rep(423|457)+
F1NYW0	PTPN2	9031.ENSGALP00000022449	https://smart.embl.de/smart/DDvec.cgi?smart=421:PTPc(17|280)+COIL(358|390)+TRANS(394|416)+
Q5F3R8	RAB11B	9031.ENSGALP00000000864	https://smart.embl.de/smart/DDvec.cgi?smart=218:RAB(12|175)+
F1NC27	RAB21	9031.ENSGALP00000016534	https://smart.embl.de/smart/DDvec.cgi?smart=228:RAB(24|187)+
D2D3P4	RAB27A	9031.ENSGALP00000007047	https://smart.embl.de/smart/DDvec.cgi?smart=221:RAB(10|184)+
A0A452J7V2	RAB2A	9031.ENSGALP00000024868	https://smart.embl.de/smart/DDvec.cgi?smart=212:RAB(7|170)+
Q98932	RAB5C	9031.ENSGALP00000005302	https://smart.embl.de/smart/DDvec.cgi?smart=216:RAB(22|185)+
P42558	RAN	9031.ENSGALP00000004046	https://smart.embl.de/smart/DDvec.cgi?smart=216:RAN(16|216)+
A0A3Q3AUG8	RCN1	9031.ENSGALP00000039313	https://smart.embl.de/smart/DDvec.cgi?smart=468:EFh(220|248)+EFh(256|284)+EFh(344|372)+
F1NSY0	RIOK3	9031.ENSGALP00000024151	https://smart.embl.de/smart/DDvec.cgi?smart=521:RIO(224|474)+
A0A1D5P3B1	RPL11	9031.ENSGALP00000039734	https://smart.embl.de/smart/DDvec.cgi?smart=924:Pfam_Ribosomal_L5(10|63)+Pfam_Ribosomal_L5_C(67|165)+Pfam_Med26(172|220)+Pfam_Elongin_A(725|823)+
E1BY89	RPL23	9031.ENSGALP00000002493	https://smart.embl.de/smart/DDvec.cgi?smart=140:Ribosomal_L14(19|140)+
E1BU66	RPL38	9031.ENSGALP00000002218	https://smart.embl.de/smart/DDvec.cgi?smart=72:Pfam_Ribosomal_L38e(4|71)+
A0A1D5NVI1	RPL9	9031.ENSGALP00000000205	https://smart.embl.de/smart/DDvec.cgi?smart=192:Pfam_Ribosomal_L6(12|87)+Pfam_Ribosomal_L6(99|178)+
E1C0F1	RPN1	9031.ENSGALP00000009487	https://smart.embl.de/smart/DDvec.cgi?smart=531:Pfam_Ribophorin_I(2|381)+COIL(433|468)+
Q5ZHW8	RPS14	9031.ENSGALP00000007287	https://smart.embl.de/smart/DDvec.cgi?smart=151:Pfam_Ribosomal_S11(29|147)+
R4GGJ0	RPS16	9031.ENSGALP00000041159	https://smart.embl.de/smart/DDvec.cgi?smart=146:Pfam_Ribosomal_S9(14|146)+
F1NH93	RPS20	9031.ENSGALP00000023266	https://smart.embl.de/smart/DDvec.cgi?smart=121:Pfam_Ribosomal_S10(23|117)+
F1NPA9	RPS3	9031.ENSGALP00000035584	https://smart.embl.de/smart/DDvec.cgi?smart=243:KH(42|111)+
Q9PTD6	RPS6	9031.ENSGALP00000024283	https://smart.embl.de/smart/DDvec.cgi?smart=300:Pfam_Ribosomal_S6e(52|177)+COIL(245|290)+
Q5ZIC4;A0A3Q2U7I7	RUVBL1	9031.ENSGALP00000009528	https://smart.embl.de/smart/DDvec.cgi?smart=456:AAA(62|365)+
A0A1D5P2Q1	SACM1L	9031.ENSGALP00000019303	https://smart.embl.de/smart/DDvec.cgi?smart=590:Pfam_Syja_N(61|348)+TRANS(524|546)+TRANS(553|572)+
F1NPJ4	SDHA	9031.ENSGALP00000021475	https://smart.embl.de/smart/DDvec.cgi?smart=665:Pfam_FAD_binding_2(64|458)+Pfam_Succ_DH_flav_C(513|665)+
A0A3Q3AQV2	SEC31A	9031.ENSGALP00000041556	https://smart.embl.de/smart/DDvec.cgi?smart=1071:WD40(36|76)+WD40(79|119)+
F1NBN1	SEC61A1	9031.ENSGALP00000009577	https://smart.embl.de/smart/DDvec.cgi?smart=476:Pfam_Plug_translocon(40|74)+Pfam_SecY(75|458)+
E1C0C3	SEC63	9031.ENSGALP00000024664	https://smart.embl.de/smart/DDvec.cgi?smart=759:TRANS(13|35)+TRANS(69|91)+DnaJ(103|157)+TRANS(191|213)+Sec63(219|713)+
E1C3D2	2022-09-02	9031.ENSGALP00000009314	https://smart.embl.de/smart/DDvec.cgi?smart=362:Pfam_MMR_HSR1(39|240)+COIL(315|348)+
Q5ZLZ6	SLC16A1	9031.ENSGALP00000002631	https://smart.embl.de/smart/DDvec.cgi?smart=501:Pfam_MFS_1(327|485)+
A0A1D5PX68	SLC25A1	9031.ENSGALP00000001882	https://smart.embl.de/smart/DDvec.cgi?smart=317:Pfam_Mito_carr(27|122)+Pfam_Mito_carr(123|219)+Pfam_Mito_carr(222|314)+
Q5ZIF4	SLC25A13	9031.ENSGALP00000015517	https://smart.embl.de/smart/DDvec.cgi?smart=680:EFh(61|89)+EFh(95|123)+Pfam_Mito_carr(330|427)+Pfam_Mito_carr(428|519)+Pfam_Mito_carr(520|615)+
Q5ZLZ0	SLC25A3	9031.ENSGALP00000018750	https://smart.embl.de/smart/DDvec.cgi?smart=358:Pfam_Mito_carr(58|148)+Pfam_Mito_carr(157|245)+Pfam_Mito_carr(255|339)+
Q5ZLG7	SLC25A5	9031.ENSGALP00000014105	https://smart.embl.de/smart/DDvec.cgi?smart=319:Pfam_Mito_carr(26|123)+Pfam_Mito_carr(130|227)+Pfam_Mito_carr(227|319)+
A0A1D5P6Q8	SLC2A1	9031.ENSGALP00000007795	https://smart.embl.de/smart/DDvec.cgi?smart=489:Pfam_Sugar_tr(14|465)+
A0A3Q2U278	SMC1B	9031.ENSGALP00000022963	https://smart.embl.de/smart/DDvec.cgi?smart=1243:Pfam_AAA_21(36|90)+SMC_hinge(522|638)+
A0A1D6UPR6	SOAT1	9031.ENSGALP00000006680	https://smart.embl.de/smart/DDvec.cgi?smart=551:TRANS(141|163)+Pfam_MBOAT(172|521)+
E1BTV1	STOM	9031.ENSGALP00000034251	https://smart.embl.de/smart/DDvec.cgi?smart=284:TRANS(29|51)+PHB(52|211)+
A0A1L1RMM0;Q5ZMG9	TCP1	9031.ENSGALP00000018987	https://smart.embl.de/smart/DDvec.cgi?smart=558:Pfam_Cpn60_TCP1(31|538)+
Q90XD9	TDRD6	9031.ENSGALP00000043110	https://smart.embl.de/smart/DDvec.cgi?smart=1568:TUDOR(111|170)+TUDOR(328|383)+TUDOR(636|694)+TUDOR(854|911)+TUDOR(1469|1524)+
F1NTM6	TFRC	9031.ENSGALP00000012087	https://smart.embl.de/smart/DDvec.cgi?smart=900:TRANS(193|215)+Pfam_PA(351|453)+Pfam_Peptidase_M28(525|734)+Pfam_TFR_dimer(777|890)+
F1NLW3	TOMM22	9031.ENSGALP00000029965	https://smart.embl.de/smart/DDvec.cgi?smart=233:SIGNAL(1|16)+Pfam_Tom22(99|212)+
A0A1D5NXV1	TUBA1C	9031.ENSGALP00000037524	https://smart.embl.de/smart/DDvec.cgi?smart=458:Tubulin(59|256)+Tubulin_C(258|403)+
A0A1D5P198;A0A1D5PAR5	TUBA3E	9031.ENSGALP00000016978	https://smart.embl.de/smart/DDvec.cgi?smart=450:Tubulin(49|246)+Tubulin_C(248|393)+COIL(415|445)+
G1K338	TUBB2A	9031.ENSGALP00000042274	https://smart.embl.de/smart/DDvec.cgi?smart=445:Tubulin(47|244)+Tubulin_C(246|383)+COIL(405|432)+
P32882	TUBB2B	9031.ENSGALP00000020884	https://smart.embl.de/smart/DDvec.cgi?smart=445:Tubulin(47|244)+Tubulin_C(246|383)+COIL(405|432)+
F1NYB1;P09244	TUBB3	9031.ENSGALP00000013964	https://smart.embl.de/smart/DDvec.cgi?smart=445:Tubulin(47|244)+Tubulin_C(246|383)+COIL(405|442)+
P09653	TUBB6	9031.ENSGALP00000042665	https://smart.embl.de/smart/DDvec.cgi?smart=446:Tubulin(47|244)+Tubulin_C(246|383)+
O42388;Q91021	UBB	9031.ENSGALP00000038735	https://smart.embl.de/smart/DDvec.cgi?smart=305:UBQ(1|72)+UBQ(77|148)+UBQ(153|224)+UBQ(229|300)+
A0A1D5PNK3	UCP3	9031.ENSGALP00000027932	https://smart.embl.de/smart/DDvec.cgi?smart=307:Pfam_Mito_carr(10|110)+Pfam_Mito_carr(112|209)+Pfam_Mito_carr(212|303)+
A0A3Q3AW40	UNC45A	9031.ENSGALP00000013518	https://smart.embl.de/smart/DDvec.cgi?smart=925:TPR(7|40)+TPR(44|77)+TPR(78|111)+Pfam_UNC45-central(300|491)+
A0A1L1RXE9	UQCRC2	9031.ENSGALP00000003914	https://smart.embl.de/smart/DDvec.cgi?smart=457:Pfam_Peptidase_M16(52|198)+Pfam_Peptidase_M16_C(203|382)+
F1NJ08	VIM	9031.ENSGALP00000014107	https://smart.embl.de/smart/DDvec.cgi?smart=460:Pfam_Filament_head(6|95)+Filament(96|404)+
Q5ZM05	YWHAQ	9031.ENSGALP00000036122	https://smart.embl.de/smart/DDvec.cgi?smart=245:14_3_3(3|242)+

## Sheet: Protein interaction information
accession_node1	accession_node2	#node1	node2	node1_string_id	node2_string_id	neighborhood_on_chromosome	gene_fusion	phylogenetic_cooccurrence	homology	coexpression	experimentally_determined_interaction	database_annotated	automated_textmining	combined_score
W6RT25	A0A1L1RKB7	ABCB1LB	ATP2A2	9031.ENSGALP00000037427	9031.ENSGALP00000038523	0	0	0	0	0.049	0.067	0	0.485	0.503
Q5F4B9	O42484	ABCD3	HSD17B4	9031.ENSGALP00000009045	9031.ENSGALP00000003418	0	0	0	0	0.304	0.062	0	0.39	0.566
Q5F4B9	A0A1D5PZ84	ABCD3	DHRS3	9031.ENSGALP00000009045	9031.ENSGALP00000006759	0	0	0	0	0.058	0	0	0.411	0.421
Q5F4B9	A0A1I7Q412	ABCD3	ENTPD5	9031.ENSGALP00000009045	9031.ENSGALP00000016566	0	0	0	0	0	0	0	0.408	0.408
Q5F4B9	F1NGM2	ABCD3	ADCK3	9031.ENSGALP00000009045	9031.ENSGALP00000014761	0.042	0	0	0	0.059	0	0	0.406	0.417
Q5F4B9	F1NT14	ABCD3	MGST1	9031.ENSGALP00000009045	9031.ENSGALP00000021353	0	0	0	0	0.059	0	0	0.497	0.507
Q5F4B9	Q5ZM72	ABCD3	FAR1	9031.ENSGALP00000009045	9031.ENSGALP00000039164	0	0	0	0	0.108	0	0	0.487	0.522
Q5ZM62	Q90593	ABCF2	HSPA5	9031.ENSGALP00000021752	9031.ENSGALP00000001474	0	0.002	0	0	0.059	0.368	0	0.094	0.414
Q5ZM62	E1BU66	ABCF2	RPL38	9031.ENSGALP00000021752	9031.ENSGALP00000002218	0	0	0	0	0.059	0.448	0	0	0.458
Q5ZM62	E1BY89	ABCF2	RPL23	9031.ENSGALP00000021752	9031.ENSGALP00000002493	0.041	0	0	0	0.097	0.372	0	0	0.408
Q5ZM62	Q5ZIC4;A0A3Q2U7I7	ABCF2	RUVBL1	9031.ENSGALP00000021752	9031.ENSGALP00000009528	0	0	0	0	0.189	0.063	0	0.285	0.409
Q5ZM62	F1NAK4	ABCF2	GCN1L1	9031.ENSGALP00000021752	9031.ENSGALP00000011775	0	0	0	0	0.126	0.43	0	0.629	0.799
Q5ZM62	Q9PTD6	ABCF2	RPS6	9031.ENSGALP00000021752	9031.ENSGALP00000024283	0	0	0	0	0.079	0.203	0	0.263	0.412
Q5ZM62	A0A3Q2UKS1	ABCF2	EPRS	9031.ENSGALP00000021752	9031.ENSGALP00000041331	0.094	0	0	0	0.233	0.14	0	0.151	0.424
Q5ZM62	F1NPA9	ABCF2	RPS3	9031.ENSGALP00000021752	9031.ENSGALP00000035584	0	0	0	0	0.127	0.373	0	0	0.429
Q5ZM62	F1NH93	ABCF2	RPS20	9031.ENSGALP00000021752	9031.ENSGALP00000023266	0	0	0	0	0.093	0.347	0	0.116	0.43
Q5ZM62	R4GGJ0	ABCF2	RPS16	9031.ENSGALP00000021752	9031.ENSGALP00000041159	0	0	0	0	0.059	0.331	0	0.213	0.461
Q5ZM62	A0A1D5P3B1	ABCF2	RPL11	9031.ENSGALP00000021752	9031.ENSGALP00000039734	0	0	0	0	0.159	0.462	0	0.154	0.584
A0A1D5PBX7	A0A1D6UPR6	ACACA	SOAT1	9031.ENSGALP00000034072	9031.ENSGALP00000006680	0	0	0	0	0	0	0	0.429	0.429
A0A1D5PBX7	F1P0M2	ACACA	PCCA	9031.ENSGALP00000034072	9031.ENSGALP00000027209	0.122	0	0	0.731	0.047	0.042	0.275	0.411	0.409
A0A1D5PBX7	E1C0Q5	ACACA	ACAT1	9031.ENSGALP00000034072	9031.ENSGALP00000027665	0.045	0	0	0	0.058	0	0.923	0.349	0.949
A0A1D5PBX7	P21642	ACACA	PCK1	9031.ENSGALP00000034072	9031.ENSGALP00000041760	0	0	0	0	0.058	0	0	0.529	0.537
A0A3Q2U150	A0A1D5P592	ACAD8	PCCB	9031.ENSGALP00000002364	9031.ENSGALP00000001845	0.071	0	0	0	0.149	0	0.208	0.283	0.491
A0A3Q2U150	F1NPJ4	ACAD8	SDHA	9031.ENSGALP00000002364	9031.ENSGALP00000021475	0.071	0	0	0	0.161	0.155	0.1	0.149	0.403
A0A3Q2U150	Q5ZL72	ACAD8	HSPD1	9031.ENSGALP00000002364	9031.ENSGALP00000013122	0	0	0	0	0.058	0.068	0	0.38	0.408
A0A3Q2U150	E1C0Q5	ACAD8	ACAT1	9031.ENSGALP00000002364	9031.ENSGALP00000027665	0.068	0	0	0	0.181	0.092	0.182	0.16	0.436
A0A3Q2U150	F1P0M2	ACAD8	PCCA	9031.ENSGALP00000002364	9031.ENSGALP00000027209	0.073	0	0	0	0.111	0.056	0.224	0.295	0.496
A0A3Q2U150	O42484	ACAD8	HSD17B4	9031.ENSGALP00000002364	9031.ENSGALP00000003418	0.073	0	0	0	0.199	0.114	0.337	0.324	0.651
A0A3Q2U150	Q5ZIX2	ACAD8	ETFA	9031.ENSGALP00000002364	9031.ENSGALP00000004621	0.091	0.027	0.219	0	0.297	0.604	0.16	0.288	0.854
E1C0Q5	A0A1D5P592	ACAT1	PCCB	9031.ENSGALP00000027665	9031.ENSGALP00000001845	0.08	0	0	0	0.361	0	0.928	0.224	0.962
E1C0Q5	O42484	ACAT1	HSD17B4	9031.ENSGALP00000027665	9031.ENSGALP00000003418	0.096	0	0	0	0.234	0.269	0.252	0.17	0.628
E1C0Q5	F1NZ86	ACAT1	HSPA9	9031.ENSGALP00000027665	9031.ENSGALP00000003717	0	0	0	0	0.086	0.587	0	0.065	0.616
E1C0Q5	A0A1D5PWW3	ACAT1	HSD17B7	9031.ENSGALP00000027665	9031.ENSGALP00000004214	0	0	0	0	0.093	0	0	0.518	0.544
E1C0Q5	Q5ZIX2	ACAT1	ETFA	9031.ENSGALP00000027665	9031.ENSGALP00000004621	0.127	0	0	0	0.324	0.148	0	0.218	0.554
E1C0Q5	A0A1D5PXI1	ACAT1	ALDH4A1	9031.ENSGALP00000027665	9031.ENSGALP00000006026	0	0	0	0	0.123	0.046	0.171	0.54	0.638
E1C0Q5	F1NPJ4	ACAT1	SDHA	9031.ENSGALP00000027665	9031.ENSGALP00000021475	0.045	0	0	0	0.152	0.046	0.284	0.391	0.602
E1C0Q5	F1P0M2	ACAT1	PCCA	9031.ENSGALP00000027665	9031.ENSGALP00000027209	0.081	0	0	0	0.197	0.585	0.928	0.332	0.982
E1C0Q5	Q5ZL82	ACAT1	IDH2	9031.ENSGALP00000027665	9031.ENSGALP00000035366	0	0	0	0	0.126	0.044	0	0.358	0.416
E1C0Q5	Q5F3G9	ACAT1	PDHX	9031.ENSGALP00000027665	9031.ENSGALP00000037829	0.046	0	0	0	0.093	0	0	0.427	0.46
F1NGM2	E1BZ74	ADCK3	ENSGALP00000022434	9031.ENSGALP00000014761	9031.ENSGALP00000022434	0	0	0	0	0.127	0.062	0	0.495	0.55
F1NGM2	Q8QH01	ADCK3	FMO6P	9031.ENSGALP00000014761	9031.ENSGALP00000033213	0	0	0	0	0.048	0	0	0.66	0.662
F1NGM2	A0A1L1RY04	ADCK3	ATP5B	9031.ENSGALP00000014761	9031.ENSGALP00000035339	0	0	0	0	0.093	0.078	0	0.731	0.755
A0A1L1RR71	Q90593	ALDH18A1	HSPA5	9031.ENSGALP00000017112	9031.ENSGALP00000001474	0	0	0	0	0.059	0	0	0.481	0.491
A0A1L1RR71	A0A1D5P592	ALDH18A1	PCCB	9031.ENSGALP00000017112	9031.ENSGALP00000001845	0.048	0	0	0	0	0	0.379	0.169	0.465
A0A1L1RR71	A0A1L1RY35	ALDH18A1	ATP5A1	9031.ENSGALP00000017112	9031.ENSGALP00000002695	0.276	0	0	0	0.059	0	0	0.209	0.414
A0A1L1RR71	O42484	ALDH18A1	HSD17B4	9031.ENSGALP00000017112	9031.ENSGALP00000003418	0.37	0	0	0	0	0	0	0.333	0.561
A0A1L1RR71	F1NZ86	ALDH18A1	HSPA9	9031.ENSGALP00000017112	9031.ENSGALP00000003717	0	0	0	0	0.059	0	0	0.497	0.506
A0A1L1RR71	A0A1L1RXE9	ALDH18A1	UQCRC2	9031.ENSGALP00000017112	9031.ENSGALP00000003914	0.076	0	0	0	0.059	0	0	0.432	0.463
A0A1L1RR71	P42558	ALDH18A1	RAN	9031.ENSGALP00000017112	9031.ENSGALP00000004046	0	0	0	0	0	0.449	0	0	0.449
A0A1L1RR71	Q5ZIX2	ALDH18A1	ETFA	9031.ENSGALP00000017112	9031.ENSGALP00000004621	0.048	0	0	0	0	0	0	0.405	0.409
A0A1L1RR71	A0A1D5PXI1	ALDH18A1	ALDH4A1	9031.ENSGALP00000017112	9031.ENSGALP00000006026	0.075	0	0	0	0.054	0	0.978	0.889	0.997
A0A1L1RR71	F1NBN1	ALDH18A1	SEC61A1	9031.ENSGALP00000017112	9031.ENSGALP00000009577	0	0	0	0	0.199	0	0	0.372	0.475
A0A1L1RR71	Q5ZL72	ALDH18A1	HSPD1	9031.ENSGALP00000017112	9031.ENSGALP00000013122	0.236	0	0	0	0.059	0.064	0	0.215	0.401
A0A1L1RR71	F1NV33	ALDH18A1	MSH2	9031.ENSGALP00000017112	9031.ENSGALP00000014557	0.384	0	0	0	0	0.371	0	0	0.595
A0A1L1RR71	F1NWF6	ALDH18A1	ASNS	9031.ENSGALP00000017112	9031.ENSGALP00000015846	0	0	0	0	0.132	0	0.458	0.502	0.745
A0A1L1RR71	F1NC33;A0A1L1RND0	ALDH18A1	HSP90AB1	9031.ENSGALP00000017112	9031.ENSGALP00000016523	0.125	0	0	0	0.093	0	0	0.411	0.491
A0A1L1RR71	A0A1I7Q412	ALDH18A1	ENTPD5	9031.ENSGALP00000017112	9031.ENSGALP00000016566	0	0	0	0	0.133	0	0	0.482	0.531
A0A1L1RR71	E1BZ74	ALDH18A1	ENSGALP00000022434	9031.ENSGALP00000017112	9031.ENSGALP00000022434	0.209	0	0	0	0.059	0	0	0.304	0.436
A0A1L1RR71	Q5ZMN9	ALDH18A1	POLR2B	9031.ENSGALP00000017112	9031.ENSGALP00000037170	0	0	0	0	0	0	0	0.467	0.467
A0A1L1RR71	Q5F3G9	ALDH18A1	PDHX	9031.ENSGALP00000017112	9031.ENSGALP00000037829	0	0	0	0	0.199	0	0	0.362	0.467
A0A1L1RR71	Q5ZL82	ALDH18A1	IDH2	9031.ENSGALP00000017112	9031.ENSGALP00000035366	0.05	0	0	0	0	0	0	0.472	0.477
A0A1L1RR71	F1NPJ4	ALDH18A1	SDHA	9031.ENSGALP00000017112	9031.ENSGALP00000021475	0.338	0	0	0	0	0	0	0.279	0.502
A0A1L1RR71	Q8AYP9	ALDH18A1	PFKL	9031.ENSGALP00000017112	9031.ENSGALP00000040387	0.064	0	0	0	0.059	0	0	0.509	0.529
A0A1L1RR71	A0A1D5PQU1	ALDH18A1	FARSA	9031.ENSGALP00000017112	9031.ENSGALP00000041944	0.159	0	0	0	0.096	0	0	0.431	0.529
A0A1L1RR71	F1P0M2	ALDH18A1	PCCA	9031.ENSGALP00000017112	9031.ENSGALP00000027209	0.073	0	0	0	0	0.134	0.458	0.129	0.57
A0A1L1RR71	A0A3Q2UKS1	ALDH18A1	EPRS	9031.ENSGALP00000017112	9031.ENSGALP00000041331	0.439	0	0	0	0.126	0.202	0	0	0.574
A0A1L1RR71	F1NBE3	ALDH18A1	GCAT	9031.ENSGALP00000017112	9031.ENSGALP00000020093	0.098	0	0	0	0	0	0	0.623	0.645
A0A1L1RR71	A0A3Q3AXS8	ALDH18A1	ILVBL	9031.ENSGALP00000017112	9031.ENSGALP00000041633	0.086	0	0	0	0.055	0	0	0.625	0.647
A0A1L1RR71	F1NCS6	ALDH18A1	MTHFD1L	9031.ENSGALP00000017112	9031.ENSGALP00000020258	0.261	0	0	0	0.059	0.57	0	0.075	0.686
A0A1L1RR71	Q5ZI76	ALDH18A1	MTHFD1	9031.ENSGALP00000017112	9031.ENSGALP00000019224	0.261	0	0	0	0.059	0.57	0	0.075	0.686
A0A1L1RR71	F1NJC7	ALDH18A1	ALDH1A1	9031.ENSGALP00000017112	9031.ENSGALP00000024396	0.075	0	0	0	0.058	0	0.791	0.762	0.95
F1NJC7	A0A1D5PZ84	ALDH1A1	DHRS3	9031.ENSGALP00000024396	9031.ENSGALP00000006759	0	0	0	0	0.059	0.11	0.906	0.348	0.941
A0A1D5PXI1	Q5ZKM2	ALDH4A1	EEF1A1	9031.ENSGALP00000006026	9031.ENSGALP00000025606	0	0	0	0	0	0	0	0.44	0.44
A0A1D5PXI1	A0A1X9WEL5	ALDH4A1	EEF1A2	9031.ENSGALP00000006026	9031.ENSGALP00000036285	0	0	0	0	0	0	0	0.44	0.44
A0A1D5PXI1	F1NPJ4	ALDH4A1	SDHA	9031.ENSGALP00000006026	9031.ENSGALP00000021475	0.071	0	0	0	0.098	0	0.24	0.292	0.489
A0A1D5PXI1	F1P0M2	ALDH4A1	PCCA	9031.ENSGALP00000006026	9031.ENSGALP00000027209	0	0	0	0	0.189	0	0	0.433	0.52
A0A1D5PXI1	A0A3Q2UKS1	ALDH4A1	EPRS	9031.ENSGALP00000006026	9031.ENSGALP00000041331	0.047	0	0	0	0.062	0	0.8	0.116	0.82
Q5ZMA0	E6N1V8	ARF1	GNB2L1	9031.ENSGALP00000038376	9031.ENSGALP00000000170	0	0	0	0	0.084	0.26	0.163	0.075	0.404
Q5ZMA0	Q5F3R8	ARF1	RAB11B	9031.ENSGALP00000038376	9031.ENSGALP00000000864	0	0	0	0	0.059	0.256	0	0.389	0.534
Q5ZMA0	Q98932	ARF1	RAB5C	9031.ENSGALP00000038376	9031.ENSGALP00000005302	0	0	0	0	0.059	0.248	0.6	0.358	0.793
Q5ZMA0	Q5ZIA5	ARF1	COPB1	9031.ENSGALP00000038376	9031.ENSGALP00000009665	0	0	0	0	0.162	0.557	0.6	0.592	0.931
Q5ZMA0	F1NTM6	ARF1	TFRC	9031.ENSGALP00000038376	9031.ENSGALP00000012087	0	0	0	0	0	0.05	0.6	0.288	0.705
Q5ZMA0	F1NC27	ARF1	RAB21	9031.ENSGALP00000038376	9031.ENSGALP00000016534	0	0	0	0	0.224	0	0	0.316	0.446
Q5ZMA0	P0CB50	ARF1	PRDX1	9031.ENSGALP00000038376	9031.ENSGALP00000016629	0	0	0	0	0.122	0.209	0	0.207	0.401
Q5ZMA0	A0A1D5P2Q1	ARF1	SACM1L	9031.ENSGALP00000038376	9031.ENSGALP00000019303	0	0	0	0	0.059	0.106	0	0.564	0.601
Q5ZMA0	A0A452J7V2	ARF1	RAB2A	9031.ENSGALP00000038376	9031.ENSGALP00000024868	0	0	0	0	0.155	0.111	0	0.393	0.505
Q5ZMA0	Q5ZKM2	ARF1	EEF1A1	9031.ENSGALP00000038376	9031.ENSGALP00000025606	0	0	0	0	0.104	0.107	0	0.411	0.487
Q5ZMA0	A0A1X9WEL5	ARF1	EEF1A2	9031.ENSGALP00000038376	9031.ENSGALP00000036285	0	0	0	0	0.059	0.107	0	0.369	0.423
Q5ZMA0	A0A3Q3AQV2	ARF1	SEC31A	9031.ENSGALP00000038376	9031.ENSGALP00000041556	0	0	0	0	0.058	0.202	0	0.404	0.512
Q5ZMA0	Q5F354	ARF1	COPA	9031.ENSGALP00000038376	9031.ENSGALP00000039965	0	0	0	0	0.059	0.209	0.854	0.356	0.921
F1NWF6	F1NAK4	ASNS	GCN1L1	9031.ENSGALP00000015846	9031.ENSGALP00000011775	0	0	0	0	0.079	0	0	0.469	0.49
F1NWF6	Q5ZIF4	ASNS	SLC25A13	9031.ENSGALP00000015846	9031.ENSGALP00000015517	0	0	0	0	0.06	0	0	0.405	0.416
F1NWF6	Q5ZJQ6	ASNS	DARS	9031.ENSGALP00000015846	9031.ENSGALP00000020154	0	0	0	0	0.093	0.069	0.269	0.17	0.419
F1NWF6	A0A3Q3AXS8	ASNS	ILVBL	9031.ENSGALP00000015846	9031.ENSGALP00000041633	0.081	0	0	0	0.166	0	0.283	0.216	0.511
F1NWF6	A0A3Q2UKS1	ASNS	EPRS	9031.ENSGALP00000015846	9031.ENSGALP00000041331	0.045	0	0	0	0.189	0.852	0	0.534	0.939
A0A1D5PVA4	H9L0M5	ATAD3A	DAP3	9031.ENSGALP00000002302	9031.ENSGALP00000023548	0	0	0	0	0.295	0.08	0	0.272	0.486
A0A1D5PVA4	Q5ZLX7	ATAD3A	CLPX	9031.ENSGALP00000002302	9031.ENSGALP00000037625	0	0	0	0	0.046	0	0	0.515	0.517
A0A1D5PVA4	A0A1L1RXE9	ATAD3A	UQCRC2	9031.ENSGALP00000002302	9031.ENSGALP00000003914	0	0	0	0	0.059	0.08	0	0.494	0.523
A0A1D5PVA4	F1NZ86	ATAD3A	HSPA9	9031.ENSGALP00000002302	9031.ENSGALP00000003717	0	0	0	0	0.548	0	0	0.332	0.685
A0A1D5PVA4	F1NGU3	ATAD3A	LRPPRC	9031.ENSGALP00000002302	9031.ENSGALP00000016182	0	0	0	0	0.093	0.08	0	0.654	0.686
A0A1D5PVA4	A0A3Q2UKS1	ATAD3A	EPRS	9031.ENSGALP00000002302	9031.ENSGALP00000041331	0	0	0	0	0.459	0.222	0	0.431	0.739
A0A1D5PVA4	Q5ZL72	ATAD3A	HSPD1	9031.ENSGALP00000002302	9031.ENSGALP00000013122	0	0	0	0	0.606	0.106	0	0.5	0.808
A0A1D5PVA4	F1N833	ATAD3A	PHB2	9031.ENSGALP00000002302	9031.ENSGALP00000023446	0	0	0	0	0.551	0.278	0	0.486	0.819
A0A1D5PU80	A0A1L1RY35	ATP1A1	ATP5A1	9031.ENSGALP00000024150	9031.ENSGALP00000002695	0	0	0	0	0.118	0	0	0.437	0.482
A0A1L1RKB7	Q90593	ATP2A2	HSPA5	9031.ENSGALP00000038523	9031.ENSGALP00000001474	0	0	0	0	0.189	0.059	0	0.406	0.507
A0A1L1RKB7	A0A1L1RY35	ATP2A2	ATP5A1	9031.ENSGALP00000038523	9031.ENSGALP00000002695	0	0	0	0	0.236	0	0	0.268	0.416
A0A1L1RY35	A0A1D5NVI1	ATP5A1	RPL9	9031.ENSGALP00000002695	9031.ENSGALP00000000205	0.155	0	0	0	0.366	0	0	0.223	0.547
A0A1L1RY35	Q90593	ATP5A1	HSPA5	9031.ENSGALP00000002695	9031.ENSGALP00000001474	0	0	0	0	0.078	0.293	0	0.267	0.48
A0A1L1RY35	E1BY89	ATP5A1	RPL23	9031.ENSGALP00000002695	9031.ENSGALP00000002493	0.105	0	0	0	0.24	0	0	0.258	0.451
A0A1L1RY35	F1N833	ATP5A1	PHB2	9031.ENSGALP00000002695	9031.ENSGALP00000023446	0	0	0	0	0.197	0.203	0	0.143	0.403
A0A1L1RY35	F1NH93	ATP5A1	RPS20	9031.ENSGALP00000002695	9031.ENSGALP00000023266	0.072	0	0	0	0.241	0.217	0	0.053	0.407
A0A1L1RY35	F1NBN1	ATP5A1	SEC61A1	9031.ENSGALP00000002695	9031.ENSGALP00000009577	0.103	0	0	0	0.305	0	0	0.13	0.41
A0A1L1RY35	Q5ZHW8	ATP5A1	RPS14	9031.ENSGALP00000002695	9031.ENSGALP00000007287	0.123	0	0	0	0.309	0	0	0.116	0.417
A0A1L1RY35	F1NK38	ATP5A1	CCT7	9031.ENSGALP00000002695	9031.ENSGALP00000036304	0	0	0	0	0.189	0	0	0.334	0.436
A0A1L1RY35	E1BZ74	ATP5A1	ENSGALP00000022434	9031.ENSGALP00000002695	9031.ENSGALP00000022434	0	0	0	0	0.121	0.282	0	0.259	0.491
A0A1L1RY35	F1NC33;A0A1L1RND0	ATP5A1	HSP90AB1	9031.ENSGALP00000002695	9031.ENSGALP00000016523	0	0	0	0	0.058	0.485	0	0.16	0.556
A0A1L1RY35	Q5ZL72	ATP5A1	HSPD1	9031.ENSGALP00000002695	9031.ENSGALP00000013122	0	0	0	0	0.23	0.049	0	0.449	0.561
A0A1L1RY35	Q5F3G9	ATP5A1	PDHX	9031.ENSGALP00000002695	9031.ENSGALP00000037829	0.05	0	0	0	0.232	0.35	0	0.212	0.576
A0A1L1RY35	R4GGJ0	ATP5A1	RPS16	9031.ENSGALP00000002695	9031.ENSGALP00000041159	0.076	0	0	0	0.381	0	0	0.333	0.585
A0A1L1RY35	F1NZ86	ATP5A1	HSPA9	9031.ENSGALP00000002695	9031.ENSGALP00000003717	0	0	0	0	0.126	0.203	0	0.471	0.599
A0A1L1RY35	A0A1D5P3B1	ATP5A1	RPL11	9031.ENSGALP00000002695	9031.ENSGALP00000039734	0.106	0	0	0	0.428	0	0	0.297	0.609
A0A1L1RY35	Q5ZMN9	ATP5A1	POLR2B	9031.ENSGALP00000002695	9031.ENSGALP00000037170	0	0	0	0	0.284	0	0	0.485	0.615
A0A1L1RY35	F1NPA9	ATP5A1	RPS3	9031.ENSGALP00000002695	9031.ENSGALP00000035584	0.1	0	0	0	0.458	0.052	0	0.329	0.648
A0A1L1RY35	Q5ZLG7	ATP5A1	SLC25A5	9031.ENSGALP00000002695	9031.ENSGALP00000014105	0	0	0	0	0.506	0.256	0	0.168	0.667
A0A1L1RY35	Q5ZIQ5	ATP5A1	NDUFA10	9031.ENSGALP00000002695	9031.ENSGALP00000033089	0	0	0	0	0.4	0.292	0	0.389	0.717
A0A1L1RY35	Q9PTD6	ATP5A1	RPS6	9031.ENSGALP00000002695	9031.ENSGALP00000024283	0	0	0	0	0.241	0	0	0.647	0.72
A0A1L1RY35	F1NYM3	ATP5A1	NDUFS7	9031.ENSGALP00000002695	9031.ENSGALP00000015781	0.185	0	0	0	0.128	0.292	0	0.534	0.734
A0A1L1RY35	Q5ZIX2	ATP5A1	ETFA	9031.ENSGALP00000002695	9031.ENSGALP00000004621	0	0	0	0	0.198	0.394	0	0.51	0.741
A0A1L1RY35	A0A1D5PS29	ATP5A1	EEF2	9031.ENSGALP00000002695	9031.ENSGALP00000042519	0	0	0	0	0.285	0.217	0	0.575	0.741
A0A1L1RY35	Q5ZLZ0	ATP5A1	SLC25A3	9031.ENSGALP00000002695	9031.ENSGALP00000018750	0	0	0	0	0.713	0.044	0	0.214	0.765
A0A1L1RY35	F1NPJ4	ATP5A1	SDHA	9031.ENSGALP00000002695	9031.ENSGALP00000021475	0.068	0	0	0	0.651	0	0	0.688	0.89
A0A1L1RY35	A0A1L1RXE9	ATP5A1	UQCRC2	9031.ENSGALP00000002695	9031.ENSGALP00000003914	0	0	0	0	0.644	0.369	0	0.692	0.924
A0A1L1RY35	A0A1L1RY04	ATP5A1	ATP5B	9031.ENSGALP00000002695	9031.ENSGALP00000035339	0.096	0	0.445	0.608	0.833	0.89	0.527	0.865	0.995
A0A1L1RY04	E6N1V8	ATP5B	GNB2L1	9031.ENSGALP00000035339	9031.ENSGALP00000000170	0	0	0	0	0.609	0	0	0.117	0.639
A0A1L1RY04	Q90593	ATP5B	HSPA5	9031.ENSGALP00000035339	9031.ENSGALP00000001474	0	0	0	0	0.059	0.256	0	0.408	0.549
A0A1L1RY04	E1BY89	ATP5B	RPL23	9031.ENSGALP00000035339	9031.ENSGALP00000002493	0	0	0	0	0.232	0	0	0.51	0.607
A0A1L1RY04	F1NZ86	ATP5B	HSPA9	9031.ENSGALP00000035339	9031.ENSGALP00000003717	0	0	0	0	0.185	0.111	0	0.701	0.764
A0A1L1RY04	A0A1L1RXE9	ATP5B	UQCRC2	9031.ENSGALP00000035339	9031.ENSGALP00000003914	0	0	0	0	0.841	0.436	0	0.729	0.973
A0A1L1RY04	A0A1D5PFL9	ATP5B	NUP93	9031.ENSGALP00000035339	9031.ENSGALP00000004745	0	0	0	0	0.059	0	0	0.486	0.495
A0A1L1RY04	Q5ZIC4;A0A3Q2U7I7	ATP5B	RUVBL1	9031.ENSGALP00000035339	9031.ENSGALP00000009528	0	0	0	0	0.047	0.496	0	0.05	0.503
A0A1L1RY04	A0A1D5PYK0	ATP5B	HSPA8	9031.ENSGALP00000035339	9031.ENSGALP00000010510	0	0	0	0	0.059	0.334	0	0.298	0.521
A0A1L1RY04	Q5ZL72	ATP5B	HSPD1	9031.ENSGALP00000035339	9031.ENSGALP00000013122	0.047	0	0	0	0.481	0.046	0	0.704	0.841
A0A1L1RY04	Q5ZLG7	ATP5B	SLC25A5	9031.ENSGALP00000035339	9031.ENSGALP00000014105	0	0	0	0	0.623	0.271	0	0.481	0.844
A0A1L1RY04	A0A1L1RUX2;Q5ZHZ0	ATP5B	EIF4A2	9031.ENSGALP00000035339	9031.ENSGALP00000014119	0	0	0	0	0.093	0.051	0	0.366	0.406
A0A1L1RY04	F1NYM3	ATP5B	NDUFS7	9031.ENSGALP00000035339	9031.ENSGALP00000015781	0.124	0	0	0	0.2	0.046	0	0.605	0.701
A0A1L1RY04	F1NC33;A0A1L1RND0	ATP5B	HSP90AB1	9031.ENSGALP00000035339	9031.ENSGALP00000016523	0	0	0	0	0.11	0.57	0	0.53	0.804
A0A1L1RY04	P0CB50	ATP5B	PRDX1	9031.ENSGALP00000035339	9031.ENSGALP00000016629	0	0	0	0	0.125	0.258	0	0.405	0.58
A0A1L1RY04	Q5ZLZ0	ATP5B	SLC25A3	9031.ENSGALP00000035339	9031.ENSGALP00000018750	0	0	0	0	0.885	0	0	0.489	0.938
A0A1L1RY04	Q7SX63	ATP5B	HSPA2	9031.ENSGALP00000035339	9031.ENSGALP00000019120	0	0	0	0	0.059	0.334	0	0.266	0.5
A0A1L1RY04	Q5F411;A0A3Q2UA96	ATP5B	CCT5	9031.ENSGALP00000035339	9031.ENSGALP00000021255	0.047	0.022	0	0	0.187	0	0	0.3	0.41
A0A1L1RY04	F1NPJ4	ATP5B	SDHA	9031.ENSGALP00000035339	9031.ENSGALP00000021475	0.05	0	0	0	0.757	0	0	0.754	0.938
A0A1L1RY04	E1BZ74	ATP5B	ENSGALP00000022434	9031.ENSGALP00000035339	9031.ENSGALP00000022434	0	0	0	0	0.059	0.048	0	0.525	0.537
A0A1L1RY04	F1N833	ATP5B	PHB2	9031.ENSGALP00000035339	9031.ENSGALP00000023446	0.041	0	0	0	0.303	0.089	0	0.632	0.746
A0A1L1RY04	Q5ZKM2	ATP5B	EEF1A1	9031.ENSGALP00000035339	9031.ENSGALP00000025606	0	0	0	0	0.292	0.079	0	0.58	0.702
A0A1L1RY04	F1NLW3	ATP5B	TOMM22	9031.ENSGALP00000035339	9031.ENSGALP00000029965	0	0	0	0	0.118	0.292	0	0.529	0.68
A0A1L1RY04	Q5ZIQ5	ATP5B	NDUFA10	9031.ENSGALP00000035339	9031.ENSGALP00000033089	0	0	0	0	0.232	0.322	0	0.508	0.721
A0A1L1RY04	G1K338	ATP5B	TUBB2A	9031.ENSGALP00000035339	9031.ENSGALP00000042274	0	0	0	0	0.059	0.111	0	0.383	0.438
A0A1L1RY04	F1NK38	ATP5B	CCT7	9031.ENSGALP00000035339	9031.ENSGALP00000036304	0.047	0.263	0	0	0.232	0	0	0.175	0.496
A0A1L1RY04	Q5ZM05	ATP5B	YWHAQ	9031.ENSGALP00000035339	9031.ENSGALP00000036122	0	0	0	0	0.189	0.128	0	0.387	0.528
A0A1L1RY04	A0A1D5P3B1	ATP5B	RPL11	9031.ENSGALP00000035339	9031.ENSGALP00000039734	0	0	0	0	0.256	0	0	0.404	0.538
A0A1L1RY04	Q5ZMN9	ATP5B	POLR2B	9031.ENSGALP00000035339	9031.ENSGALP00000037170	0	0	0	0	0.23	0	0	0.543	0.633
A0A1L1RY04	F1NPA9	ATP5B	RPS3	9031.ENSGALP00000035339	9031.ENSGALP00000035584	0	0	0	0	0.33	0	0	0.496	0.647
A0A1L1RY04	A0A1X9WEL5	ATP5B	EEF1A2	9031.ENSGALP00000035339	9031.ENSGALP00000036285	0	0	0	0	0.292	0.079	0	0.525	0.663
A0A1L1RY04	A0A1D5PS29	ATP5B	EEF2	9031.ENSGALP00000035339	9031.ENSGALP00000042519	0	0	0	0	0.714	0.29	0	0.637	0.919
F1NU06	A0A1L1RXE9	BRP44	UQCRC2	9031.ENSGALP00000024854	9031.ENSGALP00000003914	0	0	0	0	0.189	0.667	0	0.053	0.721
F1NU06	F1NYM3	BRP44	NDUFS7	9031.ENSGALP00000024854	9031.ENSGALP00000015781	0	0	0	0	0.26	0.74	0	0	0.799
F1NU06	F1NPJ4	BRP44	SDHA	9031.ENSGALP00000024854	9031.ENSGALP00000021475	0	0	0	0	0.114	0	0	0.466	0.507
F1NU06	Q5ZL82	BRP44	IDH2	9031.ENSGALP00000024854	9031.ENSGALP00000035366	0	0	0	0	0.059	0.111	0	0.445	0.495
F1NU06	Q5ZIQ5	BRP44	NDUFA10	9031.ENSGALP00000024854	9031.ENSGALP00000033089	0	0	0	0	0.186	0.685	0	0	0.732
Q5F424	E6N1V8	CCT2	GNB2L1	9031.ENSGALP00000016196	9031.ENSGALP00000000170	0	0	0	0	0.885	0	0	0.144	0.897
Q5F424	A0A1D5NVI1	CCT2	RPL9	9031.ENSGALP00000016196	9031.ENSGALP00000000205	0	0	0.28	0	0.718	0	0	0.069	0.794
Q5F424	Q90593	CCT2	HSPA5	9031.ENSGALP00000016196	9031.ENSGALP00000001474	0.048	0	0	0	0.199	0.201	0	0.155	0.416
Q5F424	E1BY89	CCT2	RPL23	9031.ENSGALP00000016196	9031.ENSGALP00000002493	0	0	0.338	0	0.508	0.05	0	0.138	0.697
Q5F424	F1NZ86	CCT2	HSPA9	9031.ENSGALP00000016196	9031.ENSGALP00000003717	0.048	0	0	0	0.486	0.201	0	0.278	0.68
Q5F424	Q5ZJ54	CCT2	CCT6A	9031.ENSGALP00000016196	9031.ENSGALP00000003850	0	0	0.365	0.742	0.995	0.98	0	0.894	0.999
Q5F424	P42558	CCT2	RAN	9031.ENSGALP00000016196	9031.ENSGALP00000004046	0	0	0	0	0.85	0	0	0.206	0.876
Q5F424	Q5ZHW8	CCT2	RPS14	9031.ENSGALP00000016196	9031.ENSGALP00000007287	0.043	0	0.218	0	0.664	0	0	0.108	0.745
Q5F424	A0A1D5PVL4	CCT2	EIF3F	9031.ENSGALP00000016196	9031.ENSGALP00000008530	0	0	0	0	0.535	0.08	0	0.043	0.554
Q5F424	Q5ZIC4;A0A3Q2U7I7	CCT2	RUVBL1	9031.ENSGALP00000016196	9031.ENSGALP00000009528	0	0	0	0	0.515	0.052	0	0.155	0.578
Q5F424	A0A1D5PYK0	CCT2	HSPA8	9031.ENSGALP00000016196	9031.ENSGALP00000010510	0.048	0	0	0	0.459	0.201	0	0.222	0.637
Q5F424	Q5ZL72	CCT2	HSPD1	9031.ENSGALP00000016196	9031.ENSGALP00000013122	0	0	0	0.558	0.663	0	0	0.36	0.712
Q5F424	Q9I8D6	CCT2	CCT4	9031.ENSGALP00000016196	9031.ENSGALP00000014308	0	0	0.348	0.803	0.997	0.988	0.956	0.841	0.999
Q5F424	Q5ZKX2	CCT2	PSMC6	9031.ENSGALP00000016196	9031.ENSGALP00000020250	0	0	0	0	0.293	0.131	0	0.131	0.42
Q5F424	F1N833	CCT2	PHB2	9031.ENSGALP00000016196	9031.ENSGALP00000023446	0.047	0	0	0	0.393	0.058	0	0.086	0.435
Q5F424	Q5ZMN9	CCT2	POLR2B	9031.ENSGALP00000016196	9031.ENSGALP00000037170	0	0	0.212	0	0.175	0.151	0	0.118	0.448
Q5F424	Q7SX63	CCT2	HSPA2	9031.ENSGALP00000016196	9031.ENSGALP00000019120	0.048	0	0	0	0.189	0.201	0	0.222	0.455
Q5F424	P0CB50	CCT2	PRDX1	9031.ENSGALP00000016196	9031.ENSGALP00000016629	0	0	0	0	0.431	0.06	0	0.117	0.486
Q5F424	Q5ZLU4	CCT2	PSMD2	9031.ENSGALP00000016196	9031.ENSGALP00000039050	0	0	0	0	0.428	0.116	0	0.149	0.532
Q5F424	Q9PTD6	CCT2	RPS6	9031.ENSGALP00000016196	9031.ENSGALP00000024283	0	0	0	0	0.538	0.049	0	0	0.541
Q5F424	A0A1D5P3B1	CCT2	RPL11	9031.ENSGALP00000016196	9031.ENSGALP00000039734	0	0	0	0	0.538	0.089	0	0.12	0.597
Q5F424	A0A3Q2UKS1	CCT2	EPRS	9031.ENSGALP00000016196	9031.ENSGALP00000041331	0.096	0	0	0	0.413	0.129	0	0.249	0.606
Q5F424	R4GGJ0	CCT2	RPS16	9031.ENSGALP00000016196	9031.ENSGALP00000041159	0	0	0	0	0.513	0.201	0	0.119	0.627
Q5F424	A0A1X9WEL5	CCT2	EEF1A2	9031.ENSGALP00000016196	9031.ENSGALP00000036285	0	0	0.222	0	0.506	0.061	0	0.112	0.636
Q5F424	Q5ZKM2	CCT2	EEF1A1	9031.ENSGALP00000016196	9031.ENSGALP00000025606	0	0	0.226	0	0.506	0.061	0	0.112	0.638
Q5F424	F1NPA9	CCT2	RPS3	9031.ENSGALP00000016196	9031.ENSGALP00000035584	0	0	0	0	0.66	0.102	0	0.168	0.723
Q5F424	A0A1D5PS29	CCT2	EEF2	9031.ENSGALP00000016196	9031.ENSGALP00000042519	0	0	0	0	0.612	0.158	0	0.274	0.742
Q5F424	F1NC33;A0A1L1RND0	CCT2	HSP90AB1	9031.ENSGALP00000016196	9031.ENSGALP00000016523	0	0	0	0	0.655	0.203	0	0.273	0.783
Q5F424	F1NH93	CCT2	RPS20	9031.ENSGALP00000016196	9031.ENSGALP00000023266	0	0	0	0	0.726	0	0	0.318	0.805
Q5F424	A0A1L1RMM0;Q5ZMG9	CCT2	TCP1	9031.ENSGALP00000016196	9031.ENSGALP00000018987	0	0	0.251	0.831	0.994	0.988	0.791	0.78	0.999
Q5F424	Q6EE31	CCT2	CCT8	9031.ENSGALP00000016196	9031.ENSGALP00000025461	0	0	0.232	0.682	0.995	0.988	0.791	0.866	0.999
Q5F424	F1NK38	CCT2	CCT7	9031.ENSGALP00000016196	9031.ENSGALP00000036304	0	0	0.315	0.844	0.991	0.988	0.956	0.902	0.999
Q5F424	Q5F411;A0A3Q2UA96	CCT2	CCT5	9031.ENSGALP00000016196	9031.ENSGALP00000021255	0	0	0.34	0.811	0.995	0.988	0.956	0.868	0.999
Q9I8D6	E6N1V8	CCT4	GNB2L1	9031.ENSGALP00000014308	9031.ENSGALP00000000170	0	0	0	0	0.806	0	0	0.324	0.863
Q9I8D6	A0A1D5NVI1	CCT4	RPL9	9031.ENSGALP00000014308	9031.ENSGALP00000000205	0	0	0.351	0	0.76	0	0	0.069	0.842
Q9I8D6	Q90593	CCT4	HSPA5	9031.ENSGALP00000014308	9031.ENSGALP00000001474	0.048	0	0	0	0.239	0.201	0	0.215	0.485
Q9I8D6	E1BY89	CCT4	RPL23	9031.ENSGALP00000014308	9031.ENSGALP00000002493	0	0	0.295	0	0.419	0.05	0	0.138	0.619
Q9I8D6	F1NZ86	CCT4	HSPA9	9031.ENSGALP00000014308	9031.ENSGALP00000003717	0.048	0	0	0	0.386	0.201	0	0.27	0.613
Q9I8D6	Q5ZJ54	CCT4	CCT6A	9031.ENSGALP00000014308	9031.ENSGALP00000003850	0	0	0.39	0.777	0.994	0.98	0	0.935	0.999
Q9I8D6	P42558	CCT4	RAN	9031.ENSGALP00000014308	9031.ENSGALP00000004046	0	0	0	0	0.841	0	0	0.155	0.86
Q9I8D6	Q5ZHW8	CCT4	RPS14	9031.ENSGALP00000014308	9031.ENSGALP00000007287	0.043	0	0.281	0	0.461	0	0	0.108	0.624
Q9I8D6	A0A1D5PVL4	CCT4	EIF3F	9031.ENSGALP00000014308	9031.ENSGALP00000008530	0	0	0	0	0.72	0.08	0	0.052	0.734
Q9I8D6	Q5ZIC4;A0A3Q2U7I7	CCT4	RUVBL1	9031.ENSGALP00000014308	9031.ENSGALP00000009528	0	0	0	0	0.584	0.11	0	0.243	0.695
Q9I8D6	F1NBN1	CCT4	SEC61A1	9031.ENSGALP00000014308	9031.ENSGALP00000009577	0	0	0.352	0	0.106	0	0	0.141	0.459
Q9I8D6	A0A1D5PYK0	CCT4	HSPA8	9031.ENSGALP00000014308	9031.ENSGALP00000010510	0.048	0	0	0	0.374	0.201	0	0.294	0.618
Q9I8D6	Q5ZL72	CCT4	HSPD1	9031.ENSGALP00000014308	9031.ENSGALP00000013122	0	0	0	0.554	0.764	0	0	0.508	0.815
Q9I8D6	Q5ZMN9	CCT4	POLR2B	9031.ENSGALP00000014308	9031.ENSGALP00000037170	0	0	0.226	0	0.118	0.151	0	0.118	0.42
Q9I8D6	Q7SX63	CCT4	HSPA2	9031.ENSGALP00000014308	9031.ENSGALP00000019120	0.048	0	0	0	0.189	0.201	0	0.294	0.506
Q9I8D6	F1N833	CCT4	PHB2	9031.ENSGALP00000014308	9031.ENSGALP00000023446	0.047	0	0	0	0.537	0.058	0	0.086	0.569
Q9I8D6	A0A1D5P3B1	CCT4	RPL11	9031.ENSGALP00000014308	9031.ENSGALP00000039734	0	0	0	0	0.538	0.109	0	0.12	0.606
Q9I8D6	Q9PTD6	CCT4	RPS6	9031.ENSGALP00000014308	9031.ENSGALP00000024283	0	0	0	0	0.603	0.089	0	0	0.622
Q9I8D6	A0A3Q2UKS1	CCT4	EPRS	9031.ENSGALP00000014308	9031.ENSGALP00000041331	0.096	0	0	0	0.51	0.129	0	0.249	0.671
Q9I8D6	A0A1X9WEL5	CCT4	EEF1A2	9031.ENSGALP00000014308	9031.ENSGALP00000036285	0	0	0.317	0	0.419	0.061	0	0.255	0.685
Q9I8D6	Q5ZKM2	CCT4	EEF1A1	9031.ENSGALP00000014308	9031.ENSGALP00000025606	0	0	0.319	0	0.419	0.061	0	0.255	0.686
Q9I8D6	F1NC33;A0A1L1RND0	CCT4	HSP90AB1	9031.ENSGALP00000014308	9031.ENSGALP00000016523	0	0	0	0	0.383	0.203	0	0.417	0.688
Q9I8D6	Q5ZKX2	CCT4	PSMC6	9031.ENSGALP00000014308	9031.ENSGALP00000020250	0	0	0.244	0	0.234	0.131	0	0.468	0.696
Q9I8D6	F1NH93	CCT4	RPS20	9031.ENSGALP00000014308	9031.ENSGALP00000023266	0	0	0	0	0.763	0	0	0.116	0.781
Q9I8D6	A0A1D5PS29	CCT4	EEF2	9031.ENSGALP00000014308	9031.ENSGALP00000042519	0	0	0	0	0.558	0.134	0	0.515	0.798
Q9I8D6	R4GGJ0	CCT4	RPS16	9031.ENSGALP00000014308	9031.ENSGALP00000041159	0	0	0	0	0.803	0.201	0	0.119	0.849
Q9I8D6	F1NPA9	CCT4	RPS3	9031.ENSGALP00000014308	9031.ENSGALP00000035584	0	0	0.224	0	0.801	0.085	0	0.168	0.866
Q9I8D6	Q5ZLU4	CCT4	PSMD2	9031.ENSGALP00000014308	9031.ENSGALP00000039050	0	0	0	0	0.792	0.111	0	0.418	0.882
Q9I8D6	Q5F411;A0A3Q2UA96	CCT4	CCT5	9031.ENSGALP00000014308	9031.ENSGALP00000021255	0	0	0.421	0.867	0.995	0.988	0.956	0.87	0.999
Q9I8D6	F1NK38	CCT4	CCT7	9031.ENSGALP00000014308	9031.ENSGALP00000036304	0	0	0.382	0.835	0.995	0.988	0.956	0.952	0.999
Q9I8D6	A0A1L1RMM0;Q5ZMG9	CCT4	TCP1	9031.ENSGALP00000014308	9031.ENSGALP00000018987	0	0	0.3	0.811	0.998	0.988	0.791	0.734	0.999
Q9I8D6	Q6EE31	CCT4	CCT8	9031.ENSGALP00000014308	9031.ENSGALP00000025461	0	0	0.309	0.772	0.997	0.986	0.791	0.933	0.999
Q5F411;A0A3Q2UA96	E6N1V8	CCT5	GNB2L1	9031.ENSGALP00000021255	9031.ENSGALP00000000170	0	0	0	0	0.846	0	0	0.235	0.877
Q5F411;A0A3Q2UA96	A0A1D5NVI1	CCT5	RPL9	9031.ENSGALP00000021255	9031.ENSGALP00000000205	0	0	0.375	0	0.713	0	0	0.069	0.818
Q5F411;A0A3Q2UA96	Q9DEA3	CCT5	PCNA	9031.ENSGALP00000021255	9031.ENSGALP00000000224	0	0	0	0	0.663	0	0	0.096	0.683
Q5F411;A0A3Q2UA96	Q90593	CCT5	HSPA5	9031.ENSGALP00000021255	9031.ENSGALP00000001474	0.048	0	0	0	0.258	0.201	0	0.357	0.588
Q5F411;A0A3Q2UA96	E1BY89	CCT5	RPL23	9031.ENSGALP00000021255	9031.ENSGALP00000002493	0	0	0.257	0	0.41	0.05	0	0.138	0.592
Q5F411;A0A3Q2UA96	F1NZ86	CCT5	HSPA9	9031.ENSGALP00000021255	9031.ENSGALP00000003717	0.048	0	0	0	0.393	0.201	0	0.416	0.694
Q5F411;A0A3Q2UA96	Q5ZJ54	CCT5	CCT6A	9031.ENSGALP00000021255	9031.ENSGALP00000003850	0	0	0.386	0.781	0.989	0.988	0	0.882	0.999
Q5F411;A0A3Q2UA96	P42558	CCT5	RAN	9031.ENSGALP00000021255	9031.ENSGALP00000004046	0	0	0	0	0.791	0	0	0.155	0.816
Q5F411;A0A3Q2UA96	Q5ZHW8	CCT5	RPS14	9031.ENSGALP00000021255	9031.ENSGALP00000007287	0.043	0	0.327	0	0.428	0	0	0.108	0.627
Q5F411;A0A3Q2UA96	A0A1D5PVL4	CCT5	EIF3F	9031.ENSGALP00000021255	9031.ENSGALP00000008530	0	0	0	0	0.628	0.08	0	0.043	0.643
Q5F411;A0A3Q2UA96	Q5ZIC4;A0A3Q2U7I7	CCT5	RUVBL1	9031.ENSGALP00000021255	9031.ENSGALP00000009528	0	0	0	0	0.731	0.11	0	0.282	0.813
Q5F411;A0A3Q2UA96	F1NBN1	CCT5	SEC61A1	9031.ENSGALP00000021255	9031.ENSGALP00000009577	0	0	0.367	0	0.085	0	0	0.141	0.459
Q5F411;A0A3Q2UA96	A0A1D5PYK0	CCT5	HSPA8	9031.ENSGALP00000021255	9031.ENSGALP00000010510	0.048	0	0	0	0.444	0.201	0	0.305	0.667
Q5F411;A0A3Q2UA96	Q5ZL72	CCT5	HSPD1	9031.ENSGALP00000021255	9031.ENSGALP00000013122	0	0	0	0.554	0.489	0	0	0.493	0.596
Q5F411;A0A3Q2UA96	F1NYB1;P09244	CCT5	TUBB3	9031.ENSGALP00000021255	9031.ENSGALP00000013964	0	0	0	0	0.093	0.146	0	0.343	0.446
Q5F411;A0A3Q2UA96	A0A1L1RUX2;Q5ZHZ0	CCT5	EIF4A2	9031.ENSGALP00000021255	9031.ENSGALP00000014119	0	0	0	0	0.484	0.126	0	0.071	0.544
Q5F411;A0A3Q2UA96	F1NC33;A0A1L1RND0	CCT5	HSP90AB1	9031.ENSGALP00000021255	9031.ENSGALP00000016523	0	0	0	0	0.628	0.203	0	0.33	0.784
Q5F411;A0A3Q2UA96	P0CB50	CCT5	PRDX1	9031.ENSGALP00000021255	9031.ENSGALP00000016629	0	0	0	0	0.506	0.06	0	0.117	0.554
Q5F411;A0A3Q2UA96	Q5ZLZ0	CCT5	SLC25A3	9031.ENSGALP00000021255	9031.ENSGALP00000018750	0	0	0	0	0.195	0.048	0	0.433	0.527
Q5F411;A0A3Q2UA96	A0A1L1RMM0;Q5ZMG9	CCT5	TCP1	9031.ENSGALP00000021255	9031.ENSGALP00000018987	0	0	0.303	0.776	0.995	0.988	0.791	0.848	0.999
Q5F411;A0A3Q2UA96	Q7SX63	CCT5	HSPA2	9031.ENSGALP00000021255	9031.ENSGALP00000019120	0.048	0	0	0	0.189	0.201	0	0.276	0.493
Q5F411;A0A3Q2UA96	Q5ZKR8	CCT5	MCM6	9031.ENSGALP00000021255	9031.ENSGALP00000020147	0	0	0.211	0	0.27	0.042	0	0.066	0.416
Q5F411;A0A3Q2UA96	Q5ZJQ6	CCT5	DARS	9031.ENSGALP00000021255	9031.ENSGALP00000020154	0	0	0	0	0.556	0.08	0	0.05	0.578
Q5F411;A0A3Q2UA96	Q5ZKX2	CCT5	PSMC6	9031.ENSGALP00000021255	9031.ENSGALP00000020250	0	0	0.233	0	0.435	0.131	0	0.219	0.666
Q5F411;A0A3Q2UA96	P32882	CCT5	TUBB2B	9031.ENSGALP00000021255	9031.ENSGALP00000020884	0	0	0	0	0.134	0.146	0	0.343	0.472
Q5F411;A0A3Q2UA96	A0A1D5PQU1	CCT5	FARSA	9031.ENSGALP00000021255	9031.ENSGALP00000041944	0	0	0	0	0.304	0.107	0	0.116	0.402
Q5F411;A0A3Q2UA96	P09653	CCT5	TUBB6	9031.ENSGALP00000021255	9031.ENSGALP00000042665	0	0	0	0	0.093	0.146	0	0.309	0.418
Q5F411;A0A3Q2UA96	Q5ZMN9	CCT5	POLR2B	9031.ENSGALP00000021255	9031.ENSGALP00000037170	0	0	0.243	0	0.188	0.151	0	0.118	0.478
Q5F411;A0A3Q2UA96	G1K338	CCT5	TUBB2A	9031.ENSGALP00000021255	9031.ENSGALP00000042274	0	0	0	0	0.149	0.146	0	0.343	0.481
Q5F411;A0A3Q2UA96	Q5ZLU4	CCT5	PSMD2	9031.ENSGALP00000021255	9031.ENSGALP00000039050	0	0	0	0	0.435	0.111	0	0.066	0.489
Q5F411;A0A3Q2UA96	A0A1X9WEL5	CCT5	EEF1A2	9031.ENSGALP00000021255	9031.ENSGALP00000036285	0	0	0.312	0	0.43	0.061	0	0.112	0.629
Q5F411;A0A3Q2UA96	Q9PTD6	CCT5	RPS6	9031.ENSGALP00000021255	9031.ENSGALP00000024283	0	0	0	0	0.632	0.049	0	0	0.635
Q5F411;A0A3Q2UA96	Q5ZKM2	CCT5	EEF1A1	9031.ENSGALP00000021255	9031.ENSGALP00000025606	0	0	0.326	0	0.43	0.061	0	0.112	0.636
Q5F411;A0A3Q2UA96	F1NH93	CCT5	RPS20	9031.ENSGALP00000021255	9031.ENSGALP00000023266	0	0	0	0	0.635	0	0	0.116	0.663
Q5F411;A0A3Q2UA96	A0A1D5P3B1	CCT5	RPL11	9031.ENSGALP00000021255	9031.ENSGALP00000039734	0	0	0	0	0.66	0.051	0	0.12	0.691
Q5F411;A0A3Q2UA96	R4GGJ0	CCT5	RPS16	9031.ENSGALP00000021255	9031.ENSGALP00000041159	0	0	0	0	0.616	0.201	0	0.119	0.706
Q5F411;A0A3Q2UA96	F1NPA9	CCT5	RPS3	9031.ENSGALP00000021255	9031.ENSGALP00000035584	0	0	0.233	0	0.592	0.085	0	0.168	0.73
Q5F411;A0A3Q2UA96	A0A1D5PS29	CCT5	EEF2	9031.ENSGALP00000021255	9031.ENSGALP00000042519	0	0	0.2	0	0.65	0.134	0	0.117	0.757
Q5F411;A0A3Q2UA96	A0A3Q2UKS1	CCT5	EPRS	9031.ENSGALP00000021255	9031.ENSGALP00000041331	0.096	0	0	0	0.641	0.129	0	0.249	0.759
Q5F411;A0A3Q2UA96	F1N833	CCT5	PHB2	9031.ENSGALP00000021255	9031.ENSGALP00000023446	0.047	0	0	0	0.746	0.058	0	0.086	0.764
Q5F411;A0A3Q2UA96	Q6EE31	CCT5	CCT8	9031.ENSGALP00000021255	9031.ENSGALP00000025461	0	0	0.328	0.762	0.995	0.988	0.791	0.793	0.999
Q5F411;A0A3Q2UA96	F1NK38	CCT5	CCT7	9031.ENSGALP00000021255	9031.ENSGALP00000036304	0	0	0.385	0.796	0.995	0.988	0.956	0.938	0.999
Q5ZJ54	E6N1V8	CCT6A	GNB2L1	9031.ENSGALP00000003850	9031.ENSGALP00000000170	0	0	0	0	0.509	0	0	0.278	0.63
Q5ZJ54	A0A1D5NVI1	CCT6A	RPL9	9031.ENSGALP00000003850	9031.ENSGALP00000000205	0	0	0.368	0	0.259	0	0	0.069	0.525
Q5ZJ54	Q90593	CCT6A	HSPA5	9031.ENSGALP00000003850	9031.ENSGALP00000001474	0.048	0	0	0	0.189	0.357	0	0.322	0.618
Q5ZJ54	E1BY89	CCT6A	RPL23	9031.ENSGALP00000003850	9031.ENSGALP00000002493	0	0	0.249	0	0.183	0.107	0	0.138	0.464
Q5ZJ54	F1NZ86	CCT6A	HSPA9	9031.ENSGALP00000003850	9031.ENSGALP00000003717	0.048	0	0	0	0.438	0.201	0	0.157	0.592
Q5ZJ54	F1NBN1	CCT6A	SEC61A1	9031.ENSGALP00000003850	9031.ENSGALP00000009577	0	0	0.293	0	0.117	0	0	0.141	0.417
Q5ZJ54	Q5ZKX2	CCT6A	PSMC6	9031.ENSGALP00000003850	9031.ENSGALP00000020250	0	0	0	0	0.166	0.131	0	0.269	0.424
Q5ZJ54	Q5ZMN9	CCT6A	POLR2B	9031.ENSGALP00000003850	9031.ENSGALP00000037170	0	0	0.214	0	0.154	0.151	0	0.118	0.435
Q5ZJ54	Q5ZJQ6	CCT6A	DARS	9031.ENSGALP00000003850	9031.ENSGALP00000020154	0	0	0	0	0.42	0.08	0	0	0.444
Q5ZJ54	F1NAK4	CCT6A	GCN1L1	9031.ENSGALP00000003850	9031.ENSGALP00000011775	0	0	0	0	0.093	0	0	0.422	0.453
Q5ZJ54	A0A1X9WEL5	CCT6A	EEF1A2	9031.ENSGALP00000003850	9031.ENSGALP00000036285	0	0	0.248	0	0.232	0.061	0	0.112	0.453
Q5ZJ54	Q5ZKM2	CCT6A	EEF1A1	9031.ENSGALP00000003850	9031.ENSGALP00000025606	0	0	0.248	0	0.232	0.061	0	0.112	0.453
Q5ZJ54	A0A1D5PVL4	CCT6A	EIF3F	9031.ENSGALP00000003850	9031.ENSGALP00000008530	0	0	0	0	0.385	0.08	0	0.116	0.456
Q5ZJ54	Q9PTD6	CCT6A	RPS6	9031.ENSGALP00000003850	9031.ENSGALP00000024283	0	0	0	0	0.5	0.049	0	0	0.504
Q5ZJ54	R4GGJ0	CCT6A	RPS16	9031.ENSGALP00000003850	9031.ENSGALP00000041159	0	0	0	0	0.38	0.201	0	0.119	0.525
Q5ZJ54	Q7SX63	CCT6A	HSPA2	9031.ENSGALP00000003850	9031.ENSGALP00000019120	0.048	0	0	0	0.189	0.201	0	0.391	0.574
Q5ZJ54	F1N833	CCT6A	PHB2	9031.ENSGALP00000003850	9031.ENSGALP00000023446	0.047	0	0	0	0.554	0.058	0	0.086	0.585
Q5ZJ54	A0A1D5PS29	CCT6A	EEF2	9031.ENSGALP00000003850	9031.ENSGALP00000042519	0	0	0	0	0.501	0.134	0	0.117	0.585
Q5ZJ54	Q5ZIC4;A0A3Q2U7I7	CCT6A	RUVBL1	9031.ENSGALP00000003850	9031.ENSGALP00000009528	0	0	0	0	0.565	0.11	0	0.06	0.604
Q5ZJ54	F1NPA9	CCT6A	RPS3	9031.ENSGALP00000003850	9031.ENSGALP00000035584	0	0	0.235	0	0.41	0.109	0	0.168	0.62
Q5ZJ54	F1NC33;A0A1L1RND0	CCT6A	HSP90AB1	9031.ENSGALP00000003850	9031.ENSGALP00000016523	0	0	0	0	0.41	0.203	0	0.312	0.649
Q5ZJ54	A0A1D5PYK0	CCT6A	HSPA8	9031.ENSGALP00000003850	9031.ENSGALP00000010510	0.048	0	0	0	0.363	0.201	0	0.443	0.694
Q5ZJ54	Q5ZL72	CCT6A	HSPD1	9031.ENSGALP00000003850	9031.ENSGALP00000013122	0	0	0	0	0.502	0	0	0.627	0.806
Q5ZJ54	A0A3Q2UKS1	CCT6A	EPRS	9031.ENSGALP00000003850	9031.ENSGALP00000041331	0.096	0	0	0	0.713	0.129	0	0.249	0.807
Q5ZJ54	P42558	CCT6A	RAN	9031.ENSGALP00000003850	9031.ENSGALP00000004046	0	0	0	0	0.807	0	0	0.155	0.83
Q5ZJ54	A0A1L1RMM0;Q5ZMG9	CCT6A	TCP1	9031.ENSGALP00000003850	9031.ENSGALP00000018987	0	0	0.311	0.769	0.993	0.98	0	0.933	0.999
Q5ZJ54	Q6EE31	CCT6A	CCT8	9031.ENSGALP00000003850	9031.ENSGALP00000025461	0	0	0.308	0.671	0.995	0.98	0.568	0.745	0.999
Q5ZJ54	F1NK38	CCT6A	CCT7	9031.ENSGALP00000003850	9031.ENSGALP00000036304	0	0	0.371	0.77	0.946	0.98	0.54	0.933	0.999
F1NK38	E6N1V8	CCT7	GNB2L1	9031.ENSGALP00000036304	9031.ENSGALP00000000170	0	0	0	0	0.825	0	0	0.114	0.838
F1NK38	A0A1D5NVI1	CCT7	RPL9	9031.ENSGALP00000036304	9031.ENSGALP00000000205	0	0	0.372	0	0.759	0	0	0.069	0.846
F1NK38	E1BY89	CCT7	RPL23	9031.ENSGALP00000036304	9031.ENSGALP00000002493	0	0	0	0	0.61	0.05	0	0.138	0.652
F1NK38	F1NZ86	CCT7	HSPA9	9031.ENSGALP00000036304	9031.ENSGALP00000003717	0.048	0	0	0	0.499	0.201	0	0.334	0.712
F1NK38	P42558	CCT7	RAN	9031.ENSGALP00000036304	9031.ENSGALP00000004046	0	0	0	0	0.711	0	0	0.155	0.746
F1NK38	Q5ZHW8	CCT7	RPS14	9031.ENSGALP00000036304	9031.ENSGALP00000007287	0.043	0	0.234	0	0.514	0	0	0.108	0.639
F1NK38	A0A1D5PVL4	CCT7	EIF3F	9031.ENSGALP00000036304	9031.ENSGALP00000008530	0	0	0	0	0.609	0.08	0	0.058	0.631
F1NK38	Q5ZIC4;A0A3Q2U7I7	CCT7	RUVBL1	9031.ENSGALP00000036304	9031.ENSGALP00000009528	0	0	0	0	0.78	0.11	0	0.06	0.8
F1NK38	F1NBN1	CCT7	SEC61A1	9031.ENSGALP00000036304	9031.ENSGALP00000009577	0	0	0.31	0	0.09	0	0	0.141	0.413
F1NK38	A0A1D5PYK0	CCT7	HSPA8	9031.ENSGALP00000036304	9031.ENSGALP00000010510	0.048	0	0	0	0.267	0.201	0	0.323	0.572
F1NK38	Q5ZL72	CCT7	HSPD1	9031.ENSGALP00000036304	9031.ENSGALP00000013122	0	0	0	0.552	0.429	0	0	0.619	0.583
F1NK38	A0A3Q3AW40	CCT7	UNC45A	9031.ENSGALP00000036304	9031.ENSGALP00000013518	0	0	0	0	0	0	0	0.469	0.469
F1NK38	F1NC33;A0A1L1RND0	CCT7	HSP90AB1	9031.ENSGALP00000036304	9031.ENSGALP00000016523	0	0	0	0	0.401	0.203	0	0.364	0.67
F1NK38	A0A1L1RMM0;Q5ZMG9	CCT7	TCP1	9031.ENSGALP00000036304	9031.ENSGALP00000018987	0	0	0.275	0.827	0.995	0.988	0.791	0.734	0.999
F1NK38	Q7SX63	CCT7	HSPA2	9031.ENSGALP00000036304	9031.ENSGALP00000019120	0.048	0	0	0	0.189	0.201	0	0.413	0.589
F1NK38	Q5ZKX2	CCT7	PSMC6	9031.ENSGALP00000036304	9031.ENSGALP00000020250	0	0	0.231	0	0.14	0.131	0	0.131	0.434
F1NK38	P32882	CCT7	TUBB2B	9031.ENSGALP00000036304	9031.ENSGALP00000020884	0	0	0	0	0.188	0.146	0	0.219	0.411
F1NK38	F1NH93	CCT7	RPS20	9031.ENSGALP00000036304	9031.ENSGALP00000023266	0	0	0	0	0.717	0	0	0.116	0.739
F1NK38	F1N833	CCT7	PHB2	9031.ENSGALP00000036304	9031.ENSGALP00000023446	0.047	0	0	0	0.558	0.058	0	0.086	0.589
F1NK38	Q9PTD6	CCT7	RPS6	9031.ENSGALP00000036304	9031.ENSGALP00000024283	0	0	0	0	0.621	0.049	0	0	0.624
F1NK38	Q6EE31	CCT7	CCT8	9031.ENSGALP00000036304	9031.ENSGALP00000025461	0	0	0.371	0.729	0.993	0.988	0.899	0.892	0.999
F1NK38	Q5ZKM2	CCT7	EEF1A1	9031.ENSGALP00000036304	9031.ENSGALP00000025606	0	0	0.281	0	0.264	0.061	0	0.112	0.499
F1NK38	F1NPA9	CCT7	RPS3	9031.ENSGALP00000036304	9031.ENSGALP00000035584	0	0	0.303	0	0.741	0.085	0	0.168	0.844
F1NK38	A0A1X9WEL5	CCT7	EEF1A2	9031.ENSGALP00000036304	9031.ENSGALP00000036285	0	0	0.273	0	0.264	0.061	0	0.112	0.494
F1NK38	A0A1D5PQU1	CCT7	FARSA	9031.ENSGALP00000036304	9031.ENSGALP00000041944	0	0	0	0	0.301	0.107	0	0.116	0.4
F1NK38	A0A3Q2UKS1	CCT7	EPRS	9031.ENSGALP00000036304	9031.ENSGALP00000041331	0.096	0	0	0	0.511	0.129	0	0.249	0.672
F1NK38	Q5ZLU4	CCT7	PSMD2	9031.ENSGALP00000036304	9031.ENSGALP00000039050	0	0	0	0	0.65	0.111	0	0.066	0.684
F1NK38	A0A1D5P3B1	CCT7	RPL11	9031.ENSGALP00000036304	9031.ENSGALP00000039734	0	0	0	0	0.719	0.051	0	0.12	0.744
F1NK38	A0A1D5PS29	CCT7	EEF2	9031.ENSGALP00000036304	9031.ENSGALP00000042519	0	0	0.202	0	0.61	0.134	0	0.526	0.855
F1NK38	R4GGJ0	CCT7	RPS16	9031.ENSGALP00000036304	9031.ENSGALP00000041159	0	0	0	0	0.731	0.201	0	0.478	0.878
Q6EE31	E6N1V8	CCT8	GNB2L1	9031.ENSGALP00000025461	9031.ENSGALP00000000170	0	0	0	0	0.763	0	0	0.228	0.809
Q6EE31	A0A1D5NVI1	CCT8	RPL9	9031.ENSGALP00000025461	9031.ENSGALP00000000205	0	0	0.341	0	0.641	0	0	0	0.753
Q6EE31	Q90593	CCT8	HSPA5	9031.ENSGALP00000025461	9031.ENSGALP00000001474	0	0	0	0	0.127	0	0	0.395	0.449
Q6EE31	F1NZ86	CCT8	HSPA9	9031.ENSGALP00000025461	9031.ENSGALP00000003717	0	0	0	0	0.635	0	0	0.485	0.804
Q6EE31	P42558	CCT8	RAN	9031.ENSGALP00000025461	9031.ENSGALP00000004046	0	0	0	0	0.787	0	0	0	0.787
Q6EE31	A0A1D5PFL9	CCT8	NUP93	9031.ENSGALP00000025461	9031.ENSGALP00000004745	0	0	0	0	0.464	0	0	0	0.464
Q6EE31	Q5ZIC4;A0A3Q2U7I7	CCT8	RUVBL1	9031.ENSGALP00000025461	9031.ENSGALP00000009528	0	0	0	0	0.59	0.11	0	0.24	0.699
Q6EE31	A0A1D5PYK0	CCT8	HSPA8	9031.ENSGALP00000025461	9031.ENSGALP00000010510	0	0	0	0	0.338	0	0	0.453	0.622
Q6EE31	Q5ZL72	CCT8	HSPD1	9031.ENSGALP00000025461	9031.ENSGALP00000013122	0	0	0	0	0.354	0.358	0.1	0.628	0.842
Q6EE31	F1NC33;A0A1L1RND0	CCT8	HSP90AB1	9031.ENSGALP00000025461	9031.ENSGALP00000016523	0	0	0	0	0.577	0	0	0.363	0.719
Q6EE31	P0CB50	CCT8	PRDX1	9031.ENSGALP00000025461	9031.ENSGALP00000016629	0	0	0	0	0.494	0	0	0.372	0.668
Q6EE31	A0A1L1RMM0;Q5ZMG9	CCT8	TCP1	9031.ENSGALP00000025461	9031.ENSGALP00000018987	0	0	0	0.751	0.996	0.988	0.791	0.748	0.999
Q6EE31	Q7SX63	CCT8	HSPA2	9031.ENSGALP00000025461	9031.ENSGALP00000019120	0	0	0	0	0.127	0	0	0.429	0.48
Q6EE31	Q5ZKX2	CCT8	PSMC6	9031.ENSGALP00000025461	9031.ENSGALP00000020250	0	0	0	0	0.33	0.109	0	0.216	0.491
Q6EE31	F1NH93	CCT8	RPS20	9031.ENSGALP00000025461	9031.ENSGALP00000023266	0	0	0	0	0.728	0	0	0.077	0.738
Q6EE31	F1N833	CCT8	PHB2	9031.ENSGALP00000025461	9031.ENSGALP00000023446	0	0	0	0	0.382	0.051	0	0.077	0.411
Q6EE31	Q5ZMN9	CCT8	POLR2B	9031.ENSGALP00000025461	9031.ENSGALP00000037170	0	0	0	0	0.142	0	0	0.361	0.428
Q6EE31	A0A1D5PS29	CCT8	EEF2	9031.ENSGALP00000025461	9031.ENSGALP00000042519	0	0	0	0	0.423	0	0	0.208	0.523
Q6EE31	A0A1D5P3B1	CCT8	RPL11	9031.ENSGALP00000025461	9031.ENSGALP00000039734	0	0	0	0	0.51	0	0	0.243	0.613
Q6EE31	A0A3Q2UKS1	CCT8	EPRS	9031.ENSGALP00000025461	9031.ENSGALP00000041331	0	0	0	0	0.612	0.059	0	0.076	0.633
Q6EE31	Q5ZLU4	CCT8	PSMD2	9031.ENSGALP00000025461	9031.ENSGALP00000039050	0	0	0	0	0.636	0.113	0	0	0.663
Q6EE31	F1NPA9	CCT8	RPS3	9031.ENSGALP00000025461	9031.ENSGALP00000035584	0	0	0	0	0.648	0	0	0.142	0.685
Q6EE31	R4GGJ0	CCT8	RPS16	9031.ENSGALP00000025461	9031.ENSGALP00000041159	0	0	0	0	0.719	0	0	0	0.719
F1NBD7	Q9DEA3	CDK1	PCNA	9031.ENSGALP00000042598	9031.ENSGALP00000000224	0	0	0	0	0.987	0.529	0.41	0.333	0.997
F1NBD7	P42558	CDK1	RAN	9031.ENSGALP00000042598	9031.ENSGALP00000004046	0	0	0	0	0.518	0.067	0	0.244	0.631
F1NBD7	A0A1D5PFL9	CDK1	NUP93	9031.ENSGALP00000042598	9031.ENSGALP00000004745	0	0	0	0	0.26	0	0.9	0.227	0.937
F1NBD7	A0A1D5PYK0	CDK1	HSPA8	9031.ENSGALP00000042598	9031.ENSGALP00000010510	0	0	0	0	0.097	0.247	0	0.263	0.455
F1NBD7	F1NYB1;P09244	CDK1	TUBB3	9031.ENSGALP00000042598	9031.ENSGALP00000013964	0	0	0	0	0.12	0.142	0.8	0.16	0.856
F1NBD7	F1NC33;A0A1L1RND0	CDK1	HSP90AB1	9031.ENSGALP00000042598	9031.ENSGALP00000016523	0	0	0	0	0.101	0.313	0	0.525	0.681
F1NBD7	Q7SX63	CDK1	HSPA2	9031.ENSGALP00000042598	9031.ENSGALP00000019120	0	0	0	0	0.057	0.371	0	0.282	0.537
F1NBD7	Q5ZKR8	CDK1	MCM6	9031.ENSGALP00000042598	9031.ENSGALP00000020147	0	0	0	0	0.837	0.162	0	0.438	0.916
F1NBD7	O42388;Q91021	CDK1	UBB	9031.ENSGALP00000042598	9031.ENSGALP00000038735	0	0	0	0	0.058	0.116	0.6	0.059	0.644
F1NBD7	F1NFJ0	CDK1	MCM3	9031.ENSGALP00000042598	9031.ENSGALP00000042687	0	0	0	0	0.872	0.366	0	0.601	0.965
Q5ZLX7	Q9DEA3	CLPX	PCNA	9031.ENSGALP00000037625	9031.ENSGALP00000000224	0.227	0	0	0	0	0	0	0.383	0.502
Q5ZLX7	F1NZ86	CLPX	HSPA9	9031.ENSGALP00000037625	9031.ENSGALP00000003717	0	0	0	0	0.059	0	0	0.621	0.628
Q5ZLX7	A0A3Q2U3Q5	CLPX	MAT1A	9031.ENSGALP00000037625	9031.ENSGALP00000003899	0.046	0	0	0	0.059	0.206	0	0.327	0.456
Q5ZLX7	F1NNE0	CLPX	DNAJA3	9031.ENSGALP00000037625	9031.ENSGALP00000012682	0	0	0	0	0.059	0	0	0.785	0.789
Q5ZLX7	Q5ZL72	CLPX	HSPD1	9031.ENSGALP00000037625	9031.ENSGALP00000013122	0.047	0	0.387	0	0.059	0	0	0.757	0.848
Q5ZLX7	F1NYM3	CLPX	NDUFS7	9031.ENSGALP00000037625	9031.ENSGALP00000015781	0.072	0	0	0	0	0	0	0.64	0.651
Q5ZLX7	F1NGU3	CLPX	LRPPRC	9031.ENSGALP00000037625	9031.ENSGALP00000016182	0	0	0	0	0.059	0.204	0	0.388	0.501
Q5ZLX7	F1NC33;A0A1L1RND0	CLPX	HSP90AB1	9031.ENSGALP00000037625	9031.ENSGALP00000016523	0	0	0	0	0.125	0	0	0.457	0.504
Q5ZLX7	Q5ZKX2	CLPX	PSMC6	9031.ENSGALP00000037625	9031.ENSGALP00000020250	0.046	0	0	0	0.424	0	0	0.143	0.487
Q5ZLX7	F1NPJ4	CLPX	SDHA	9031.ENSGALP00000037625	9031.ENSGALP00000021475	0	0	0	0	0.059	0	0	0.461	0.471
Q5ZLX7	E1BZ74	CLPX	ENSGALP00000022434	9031.ENSGALP00000037625	9031.ENSGALP00000022434	0.089	0	0	0	0.094	0	0	0.641	0.677
Q5ZLX7	F1N833	CLPX	PHB2	9031.ENSGALP00000037625	9031.ENSGALP00000023446	0.046	0	0	0	0.055	0.051	0	0.491	0.506
Q5ZLX7	F1NLW3	CLPX	TOMM22	9031.ENSGALP00000037625	9031.ENSGALP00000029965	0	0	0	0	0	0.067	0	0.491	0.504
E1C1B8	A0A3Q2U278	CNOT1	SMC1B	9031.ENSGALP00000003612	9031.ENSGALP00000022963	0	0	0	0	0.093	0	0	0.377	0.41
E1C1B8	F1NAK4	CNOT1	GCN1L1	9031.ENSGALP00000003612	9031.ENSGALP00000011775	0	0	0	0	0.414	0	0	0	0.414
E1C1B8	Q5ZIC4;A0A3Q2U7I7	CNOT1	RUVBL1	9031.ENSGALP00000003612	9031.ENSGALP00000009528	0	0	0	0	0.051	0.203	0	0.321	0.441
E1C1B8	Q5F354	CNOT1	COPA	9031.ENSGALP00000003612	9031.ENSGALP00000039965	0	0	0	0	0.166	0.268	0	0.2	0.468
E1C1B8	Q5F491	CNOT1	DDX3X	9031.ENSGALP00000003612	9031.ENSGALP00000026123	0	0	0	0	0.059	0.207	0	0.359	0.479
E1C1B8	A0A1D5P2Q1	CNOT1	SACM1L	9031.ENSGALP00000003612	9031.ENSGALP00000019303	0	0	0	0	0.058	0	0	0.482	0.491
E1C1B8	A0A1L1RUX2;Q5ZHZ0	CNOT1	EIF4A2	9031.ENSGALP00000003612	9031.ENSGALP00000014119	0	0	0	0	0.059	0.207	0	0.486	0.582
Q5F354	Q98932	COPA	RAB5C	9031.ENSGALP00000039965	9031.ENSGALP00000005302	0	0	0	0	0	0	0	0.566	0.566
Q5F354	E1BV44	COPA	CSE1L	9031.ENSGALP00000039965	9031.ENSGALP00000007487	0	0	0	0	0.128	0	0	0.374	0.43
Q5F354	Q5ZIA5	COPA	COPB1	9031.ENSGALP00000039965	9031.ENSGALP00000009665	0	0	0	0	0.803	0.983	0.6	0.734	0.999
Q5F354	A0A1D5P2Q1	COPA	SACM1L	9031.ENSGALP00000039965	9031.ENSGALP00000019303	0	0	0	0	0.1	0.382	0	0	0.42
Q5F354	A0A3Q3AQV2	COPA	SEC31A	9031.ENSGALP00000039965	9031.ENSGALP00000041556	0	0	0	0	0.38	0	0	0.431	0.632
Q5ZIA5	E1BQU4	COPB1	NSF	9031.ENSGALP00000009665	9031.ENSGALP00000001579	0	0	0	0	0.189	0	0	0.35	0.45
Q5ZIA5	E1BV44	COPB1	CSE1L	9031.ENSGALP00000009665	9031.ENSGALP00000007487	0	0	0	0	0.258	0.058	0	0.266	0.442
Q5ZIA5	A0A1D5P2Q1	COPB1	SACM1L	9031.ENSGALP00000009665	9031.ENSGALP00000019303	0	0	0	0	0.155	0.408	0	0	0.478
Q5ZIA5	Q5ZKX2	COPB1	PSMC6	9031.ENSGALP00000009665	9031.ENSGALP00000020250	0	0	0	0	0.438	0	0	0.264	0.569
Q5ZIA5	Q5ZLU4	COPB1	PSMD2	9031.ENSGALP00000009665	9031.ENSGALP00000039050	0	0	0	0	0.449	0.206	0	0.12	0.581
Q5ZIA5	A0A3Q3AQV2	COPB1	SEC31A	9031.ENSGALP00000009665	9031.ENSGALP00000041556	0	0	0	0	0.203	0	0	0.528	0.607
Q5ZIA5	E1C0C3	COPB1	SEC63	9031.ENSGALP00000009665	9031.ENSGALP00000024664	0	0	0	0	0.522	0	0	0.283	0.642
Q5ZIA5	A0A3Q2UKS1	COPB1	EPRS	9031.ENSGALP00000009665	9031.ENSGALP00000041331	0	0	0	0	0.68	0.109	0	0	0.703
E1BV44	Q9DEA3	CSE1L	PCNA	9031.ENSGALP00000007487	9031.ENSGALP00000000224	0	0	0	0	0.409	0	0	0	0.408
E1BV44	Q90593	CSE1L	HSPA5	9031.ENSGALP00000007487	9031.ENSGALP00000001474	0	0	0	0	0.059	0.065	0	0.433	0.457
E1BV44	P42558	CSE1L	RAN	9031.ENSGALP00000007487	9031.ENSGALP00000004046	0	0	0	0	0.374	0.946	0	0.64	0.986
E1BV44	A0A1D5PFL9	CSE1L	NUP93	9031.ENSGALP00000007487	9031.ENSGALP00000004745	0	0	0	0	0.505	0	0	0.267	0.622
E1BV44	Q5ZKR8	CSE1L	MCM6	9031.ENSGALP00000007487	9031.ENSGALP00000020147	0	0	0	0	0.429	0	0	0	0.429
E1BV44	F1NV33	CSE1L	MSH2	9031.ENSGALP00000007487	9031.ENSGALP00000014557	0	0	0	0	0.435	0	0	0	0.435
E1BV44	A0A3Q2UKS1	CSE1L	EPRS	9031.ENSGALP00000007487	9031.ENSGALP00000041331	0	0	0	0	0.426	0.08	0	0.117	0.493
E1BV44	F1NFJ0	CSE1L	MCM3	9031.ENSGALP00000007487	9031.ENSGALP00000042687	0	0	0	0	0.519	0	0	0	0.519
A0A1D5PTH2	A0A1D5PWW3	CYP20A1	HSD17B7	9031.ENSGALP00000014191	9031.ENSGALP00000004214	0	0	0	0	0.057	0.289	0.22	0.169	0.507
A2NR64	F1N833	DAD1	PHB2	9031.ENSGALP00000000261	9031.ENSGALP00000023446	0	0	0	0	0.164	0	0	0.312	0.4
A2NR64	E1C0C3	DAD1	SEC63	9031.ENSGALP00000000261	9031.ENSGALP00000024664	0	0	0	0	0.081	0.102	0	0.511	0.561
A2NR64	Q90593	DAD1	HSPA5	9031.ENSGALP00000000261	9031.ENSGALP00000001474	0	0	0	0	0.122	0.043	0	0.619	0.651
A2NR64	F1NBN1	DAD1	SEC61A1	9031.ENSGALP00000000261	9031.ENSGALP00000009577	0	0	0	0	0.093	0.146	0	0.618	0.678
A2NR64	E1C0F1	DAD1	RPN1	9031.ENSGALP00000000261	9031.ENSGALP00000009487	0	0	0	0	0.169	0.954	0.89	0.914	0.999
H9L0M5	A0A1D5NVI1	DAP3	RPL9	9031.ENSGALP00000023548	9031.ENSGALP00000000205	0	0	0	0	0.235	0.495	0	0.104	0.623
H9L0M5	E1BY89	DAP3	RPL23	9031.ENSGALP00000023548	9031.ENSGALP00000002493	0	0	0	0	0.155	0.865	0	0	0.881
H9L0M5	Q5ZHW8	DAP3	RPS14	9031.ENSGALP00000023548	9031.ENSGALP00000007287	0	0	0	0	0.093	0.553	0	0.133	0.617
H9L0M5	Q5ZL72	DAP3	HSPD1	9031.ENSGALP00000023548	9031.ENSGALP00000013122	0	0	0	0	0.431	0	0	0	0.431
H9L0M5	F1NGU3	DAP3	LRPPRC	9031.ENSGALP00000023548	9031.ENSGALP00000016182	0	0	0	0	0.059	0.044	0	0.525	0.535
H9L0M5	F1NH93	DAP3	RPS20	9031.ENSGALP00000023548	9031.ENSGALP00000023266	0	0	0	0	0.241	0.531	0	0.195	0.688
H9L0M5	F1NPA9	DAP3	RPS3	9031.ENSGALP00000023548	9031.ENSGALP00000035584	0	0	0	0	0.234	0.261	0	0	0.409
H9L0M5	R4GGJ0	DAP3	RPS16	9031.ENSGALP00000023548	9031.ENSGALP00000041159	0	0	0	0	0.336	0.486	0	0	0.644
H9L0M5	A0A1D5P3B1	DAP3	RPL11	9031.ENSGALP00000023548	9031.ENSGALP00000039734	0	0	0	0	0.403	0.557	0	0	0.724
Q5ZJQ6	A0A1L1RUX2;Q5ZHZ0	DARS	EIF4A2	9031.ENSGALP00000020154	9031.ENSGALP00000014119	0.045	0	0	0	0.19	0.044	0	0.412	0.506
Q5ZJQ6	Q5ZKR8	DARS	MCM6	9031.ENSGALP00000020154	9031.ENSGALP00000020147	0	0	0	0	0.104	0	0	0.509	0.541
Q5ZJQ6	Q5ZMN9	DARS	POLR2B	9031.ENSGALP00000020154	9031.ENSGALP00000037170	0	0	0	0	0.132	0	0	0.373	0.432
Q5ZJQ6	A0A1D5PS29	DARS	EEF2	9031.ENSGALP00000020154	9031.ENSGALP00000042519	0	0	0	0	0.175	0.046	0	0.506	0.577
Q5ZJQ6	Q5ZKX2	DARS	PSMC6	9031.ENSGALP00000020154	9031.ENSGALP00000020250	0	0	0	0	0.637	0.058	0	0.081	0.658
Q5ZJQ6	A0A1D5PQU1	DARS	FARSA	9031.ENSGALP00000020154	9031.ENSGALP00000041944	0.046	0	0	0	0.188	0	0	0.731	0.773
Q5ZJQ6	A0A3Q2UKS1	DARS	EPRS	9031.ENSGALP00000020154	9031.ENSGALP00000041331	0.193	0	0	0	0.726	0.988	0.206	0.888	0.999
Q5F491	E6N1V8	DDX3X	GNB2L1	9031.ENSGALP00000026123	9031.ENSGALP00000000170	0	0	0	0	0.149	0.209	0	0.236	0.44
Q5F491	A0A3S5ZPN3	DDX3X	DDX5	9031.ENSGALP00000026123	9031.ENSGALP00000005576	0	0	0.448	0.842	0.278	0.567	0	0.757	0.731
Q5F491	A0A1D5PVL4	DDX3X	EIF3F	9031.ENSGALP00000026123	9031.ENSGALP00000008530	0	0	0	0	0.132	0.646	0	0.156	0.718
Q5F491	F1N9U0	DDX3X	PRPF6	9031.ENSGALP00000026123	9031.ENSGALP00000009642	0	0	0	0	0.059	0.954	0	0.093	0.957
Q5F491	A0A1L1RUX2;Q5ZHZ0	DDX3X	EIF4A2	9031.ENSGALP00000026123	9031.ENSGALP00000014119	0	0	0.447	0.803	0.311	0.618	0	0.635	0.779
Q5F491	F1NC33;A0A1L1RND0	DDX3X	HSP90AB1	9031.ENSGALP00000026123	9031.ENSGALP00000016523	0	0	0	0	0.093	0.152	0	0.384	0.484
Q5F491	Q9PTD6	DDX3X	RPS6	9031.ENSGALP00000026123	9031.ENSGALP00000024283	0	0	0	0	0.065	0.139	0.274	0.486	0.659
Q5F491	Q5ZKM2	DDX3X	EEF1A1	9031.ENSGALP00000026123	9031.ENSGALP00000025606	0	0	0	0	0.059	0.152	0	0.31	0.402
Q5F491	R4GGJ0	DDX3X	RPS16	9031.ENSGALP00000026123	9031.ENSGALP00000041159	0	0	0	0	0.059	0.202	0	0.409	0.518
Q5F491	Q6WNG8	DDX3X	HNRNPH1	9031.ENSGALP00000026123	9031.ENSGALP00000039530	0	0	0	0	0.118	0.371	0	0.298	0.576
A0A3S5ZPN3	F1N9U0	DDX5	PRPF6	9031.ENSGALP00000005576	9031.ENSGALP00000009642	0	0	0	0	0.059	0.249	0	0.222	0.402
A0A3S5ZPN3	A0A1L1RUX2;Q5ZHZ0	DDX5	EIF4A2	9031.ENSGALP00000005576	9031.ENSGALP00000014119	0	0	0.447	0.799	0.294	0	0	0.454	0.41
A0A3S5ZPN3	F1NPA9	DDX5	RPS3	9031.ENSGALP00000005576	9031.ENSGALP00000035584	0	0	0	0	0.149	0.114	0	0.306	0.431
A0A3S5ZPN3	Q9PTD6	DDX5	RPS6	9031.ENSGALP00000005576	9031.ENSGALP00000024283	0	0	0	0	0.163	0.139	0.274	0.138	0.488
A0A3S5ZPN3	R4GGJ0	DDX5	RPS16	9031.ENSGALP00000005576	9031.ENSGALP00000041159	0	0	0	0	0.094	0.202	0	0.471	0.584
A0A3S5ZPN3	Q6WNG8	DDX5	HNRNPH1	9031.ENSGALP00000005576	9031.ENSGALP00000039530	0	0	0	0	0.189	0.369	0	0.28	0.599
F1NNE0	Q90593	DNAJA3	HSPA5	9031.ENSGALP00000012682	9031.ENSGALP00000001474	0.046	0	0.408	0	0.162	0.201	0.184	0.556	0.831
F1NNE0	F1NZ86	DNAJA3	HSPA9	9031.ENSGALP00000012682	9031.ENSGALP00000003717	0.046	0	0.413	0	0.198	0.918	0.184	0.734	0.99
F1NNE0	A0A1D5PYK0	DNAJA3	HSPA8	9031.ENSGALP00000012682	9031.ENSGALP00000010510	0.046	0	0.397	0	0.233	0.587	0.652	0.501	0.96
F1NNE0	F1NYM3	DNAJA3	NDUFS7	9031.ENSGALP00000012682	9031.ENSGALP00000015781	0	0	0	0	0.093	0.103	0	0.377	0.448
F1NNE0	E1BZ74	DNAJA3	ENSGALP00000022434	9031.ENSGALP00000012682	9031.ENSGALP00000022434	0	0	0	0	0.059	0	0	0.528	0.536
F1NNE0	F1NC33;A0A1L1RND0	DNAJA3	HSP90AB1	9031.ENSGALP00000012682	9031.ENSGALP00000016523	0	0	0	0	0.163	0.187	0	0.417	0.568
F1NNE0	Q5ZL72	DNAJA3	HSPD1	9031.ENSGALP00000012682	9031.ENSGALP00000013122	0.046	0	0	0	0.612	0.067	0	0.718	0.889
F1NNE0	Q7SX63	DNAJA3	HSPA2	9031.ENSGALP00000012682	9031.ENSGALP00000019120	0.046	0	0.401	0	0.233	0.587	0.539	0.714	0.97
A0A1D5P709	Q90593	DNAJC7	HSPA5	9031.ENSGALP00000005453	9031.ENSGALP00000001474	0.046	0	0	0	0.162	0.201	0.184	0.374	0.614
A0A1D5P709	F1NZ86	DNAJC7	HSPA9	9031.ENSGALP00000005453	9031.ENSGALP00000003717	0.046	0	0	0	0.162	0.201	0.184	0.294	0.564
A0A1D5P709	Q5F436	DNAJC7	MLF2	9031.ENSGALP00000005453	9031.ENSGALP00000023316	0	0	0	0	0	0.115	0	0.373	0.421
A0A1D5P709	E1C0C3	DNAJC7	SEC63	9031.ENSGALP00000005453	9031.ENSGALP00000024664	0	0	0	0	0.091	0.049	0	0.521	0.549
A0A1D5P709	A0A1D5PYK0	DNAJC7	HSPA8	9031.ENSGALP00000005453	9031.ENSGALP00000010510	0.046	0	0	0	0.162	0.369	0.184	0.234	0.627
A0A1D5P709	Q7SX63	DNAJC7	HSPA2	9031.ENSGALP00000005453	9031.ENSGALP00000019120	0.046	0	0	0	0.162	0.292	0.184	0.321	0.629
A0A1D5P709	F1NC33;A0A1L1RND0	DNAJC7	HSP90AB1	9031.ENSGALP00000005453	9031.ENSGALP00000016523	0	0	0	0	0.157	0.368	0	0.625	0.782
Z4YJB8	Q9PTD6	DSTN	RPS6	9031.ENSGALP00000014097	9031.ENSGALP00000024283	0	0	0	0	0.905	0	0	0.117	0.913
Q5ZKM2	E6N1V8	EEF1A1	GNB2L1	9031.ENSGALP00000025606	9031.ENSGALP00000000170	0	0	0	0	0.696	0.554	0	0.427	0.915
Q5ZKM2	A0A1D5NVI1	EEF1A1	RPL9	9031.ENSGALP00000025606	9031.ENSGALP00000000205	0	0	0.352	0	0.452	0.449	0	0.465	0.881
Q5ZKM2	Q90593	EEF1A1	HSPA5	9031.ENSGALP00000025606	9031.ENSGALP00000001474	0	0.011	0	0	0.095	0.158	0	0.43	0.527
Q5ZKM2	E1BU66	EEF1A1	RPL38	9031.ENSGALP00000025606	9031.ENSGALP00000002218	0	0	0	0	0.3	0.446	0	0.248	0.682
Q5ZKM2	E1BY89	EEF1A1	RPL23	9031.ENSGALP00000025606	9031.ENSGALP00000002493	0	0	0.369	0	0.554	0.445	0	0.241	0.865
Q5ZKM2	F1NZ86	EEF1A1	HSPA9	9031.ENSGALP00000025606	9031.ENSGALP00000003717	0	0.006	0	0	0.164	0.153	0	0.551	0.654
Q5ZKM2	P42558	EEF1A1	RAN	9031.ENSGALP00000025606	9031.ENSGALP00000004046	0	0	0	0	0.235	0	0.8	0.482	0.913
Q5ZKM2	Q5ZHW8	EEF1A1	RPS14	9031.ENSGALP00000025606	9031.ENSGALP00000007287	0	0	0.382	0	0.554	0.574	0	0.143	0.886
Q5ZKM2	A0A1D5PYK0	EEF1A1	HSPA8	9031.ENSGALP00000025606	9031.ENSGALP00000010510	0	0.009	0	0	0.167	0.203	0	0.42	0.581
Q5ZKM2	F1NAK4	EEF1A1	GCN1L1	9031.ENSGALP00000025606	9031.ENSGALP00000011775	0	0	0	0	0.133	0.113	0	0.527	0.604
Q5ZKM2	Q5ZL72	EEF1A1	HSPD1	9031.ENSGALP00000025606	9031.ENSGALP00000013122	0	0	0	0	0.163	0.061	0	0.462	0.54
Q5ZKM2	F1NYB1;P09244	EEF1A1	TUBB3	9031.ENSGALP00000025606	9031.ENSGALP00000013964	0	0	0	0	0.059	0.093	0	0.4	0.443
Q5ZKM2	A0A1L1RUX2;Q5ZHZ0	EEF1A1	EIF4A2	9031.ENSGALP00000025606	9031.ENSGALP00000014119	0	0	0	0	0.688	0.152	0	0.529	0.864
Q5ZKM2	F1NC33;A0A1L1RND0	EEF1A1	HSP90AB1	9031.ENSGALP00000025606	9031.ENSGALP00000016523	0	0	0	0	0.169	0.074	0	0.558	0.63
Q5ZKM2	A0A1L1RMM0;Q5ZMG9	EEF1A1	TCP1	9031.ENSGALP00000025606	9031.ENSGALP00000018987	0	0	0.221	0	0.189	0.061	0	0.112	0.402
Q5ZKM2	Q7SX63	EEF1A1	HSPA2	9031.ENSGALP00000025606	9031.ENSGALP00000019120	0	0.009	0	0	0.167	0.157	0	0.498	0.617
Q5ZKM2	Q5ZKX2	EEF1A1	PSMC6	9031.ENSGALP00000025606	9031.ENSGALP00000020250	0	0.003	0.35	0	0.093	0.142	0	0.103	0.485
Q5ZKM2	P32882	EEF1A1	TUBB2B	9031.ENSGALP00000025606	9031.ENSGALP00000020884	0	0	0	0	0.059	0.093	0	0.481	0.518
Q5ZKM2	F1NPJ4	EEF1A1	SDHA	9031.ENSGALP00000025606	9031.ENSGALP00000021475	0	0	0	0	0	0	0.346	0.371	0.571
Q5ZKM2	F1NH93	EEF1A1	RPS20	9031.ENSGALP00000025606	9031.ENSGALP00000023266	0.101	0	0	0	0.603	0.446	0	0.385	0.862
Q5ZKM2	Q9PTD6	EEF1A1	RPS6	9031.ENSGALP00000025606	9031.ENSGALP00000024283	0	0	0	0	0.683	0.518	0	0.368	0.895
Q5ZKM2	G1K338	EEF1A1	TUBB2A	9031.ENSGALP00000025606	9031.ENSGALP00000042274	0	0	0	0	0.059	0.093	0	0.424	0.466
Q5ZKM2	A0A3Q2UKS1	EEF1A1	EPRS	9031.ENSGALP00000025606	9031.ENSGALP00000041331	0	0	0	0	0.234	0.244	0	0.359	0.596
Q5ZKM2	O42388;Q91021	EEF1A1	UBB	9031.ENSGALP00000025606	9031.ENSGALP00000038735	0	0	0	0	0.213	0.296	0	0.427	0.655
Q5ZKM2	Q5ZMN9	EEF1A1	POLR2B	9031.ENSGALP00000025606	9031.ENSGALP00000037170	0.071	0	0.311	0	0.059	0.079	0	0.573	0.719
Q5ZKM2	A0A1X9WEL5	EEF1A1	EEF1A2	9031.ENSGALP00000025606	9031.ENSGALP00000036285	0	0	0.449	0.985	0	0	0.8	0.376	0.802
Q5ZKM2	A0A1D5P3B1	EEF1A1	RPL11	9031.ENSGALP00000025606	9031.ENSGALP00000039734	0	0.003	0	0	0.513	0.374	0	0.553	0.851
Q5ZKM2	R4GGJ0	EEF1A1	RPS16	9031.ENSGALP00000025606	9031.ENSGALP00000041159	0	0	0	0	0.683	0.553	0	0.152	0.869
Q5ZKM2	F1NPA9	EEF1A1	RPS3	9031.ENSGALP00000025606	9031.ENSGALP00000035584	0	0	0	0	0.767	0.291	0	0.404	0.893
Q5ZKM2	A0A1D5PS29	EEF1A1	EEF2	9031.ENSGALP00000025606	9031.ENSGALP00000042519	0.079	0	0.287	0.559	0.749	0.207	0	0.905	0.893
A0A1X9WEL5	E6N1V8	EEF1A2	GNB2L1	9031.ENSGALP00000036285	9031.ENSGALP00000000170	0	0	0	0	0.648	0.554	0	0.37	0.892
A0A1X9WEL5	A0A1D5NVI1	EEF1A2	RPL9	9031.ENSGALP00000036285	9031.ENSGALP00000000205	0	0	0.356	0	0.418	0.449	0	0.298	0.835
A0A1X9WEL5	Q90593	EEF1A2	HSPA5	9031.ENSGALP00000036285	9031.ENSGALP00000001474	0	0.011	0	0	0.095	0.158	0	0.372	0.479
A0A1X9WEL5	E1BU66	EEF1A2	RPL38	9031.ENSGALP00000036285	9031.ENSGALP00000002218	0	0	0	0	0.3	0.446	0	0	0.595
A0A1X9WEL5	E1BY89	EEF1A2	RPL23	9031.ENSGALP00000036285	9031.ENSGALP00000002493	0	0	0.372	0	0.533	0.445	0	0.241	0.859
A0A1X9WEL5	F1NZ86	EEF1A2	HSPA9	9031.ENSGALP00000036285	9031.ENSGALP00000003717	0	0.006	0	0	0.164	0.153	0	0.5	0.615
A0A1X9WEL5	P42558	EEF1A2	RAN	9031.ENSGALP00000036285	9031.ENSGALP00000004046	0	0	0	0	0.235	0	0.8	0.482	0.913
A0A1X9WEL5	Q5ZHW8	EEF1A2	RPS14	9031.ENSGALP00000036285	9031.ENSGALP00000007287	0	0	0.385	0	0.51	0.574	0	0	0.86
A0A1X9WEL5	F1NBN1	EEF1A2	SEC61A1	9031.ENSGALP00000036285	9031.ENSGALP00000009577	0	0	0.333	0	0.059	0	0	0.18	0.44
A0A1X9WEL5	A0A1D5PYK0	EEF1A2	HSPA8	9031.ENSGALP00000036285	9031.ENSGALP00000010510	0	0.009	0	0	0.167	0.203	0	0.373	0.547
A0A1X9WEL5	F1NAK4	EEF1A2	GCN1L1	9031.ENSGALP00000036285	9031.ENSGALP00000011775	0	0	0	0	0.133	0.113	0	0.527	0.604
A0A1X9WEL5	Q5ZL72	EEF1A2	HSPD1	9031.ENSGALP00000036285	9031.ENSGALP00000013122	0	0	0	0	0.163	0.061	0	0.462	0.54
A0A1X9WEL5	F1NYB1;P09244	EEF1A2	TUBB3	9031.ENSGALP00000036285	9031.ENSGALP00000013964	0	0	0	0	0.059	0.093	0	0.401	0.444
A0A1X9WEL5	A0A1L1RUX2;Q5ZHZ0	EEF1A2	EIF4A2	9031.ENSGALP00000036285	9031.ENSGALP00000014119	0	0	0	0	0.644	0.152	0	0.529	0.845
A0A1X9WEL5	F1NC33;A0A1L1RND0	EEF1A2	HSP90AB1	9031.ENSGALP00000036285	9031.ENSGALP00000016523	0	0	0	0	0.169	0.074	0	0.463	0.55
A0A1X9WEL5	A0A1D5P198;A0A1D5PAR5	EEF1A2	TUBA3E	9031.ENSGALP00000036285	9031.ENSGALP00000016978	0	0	0	0	0.059	0.067	0	0.498	0.521
A0A1X9WEL5	A0A1L1RMM0;Q5ZMG9	EEF1A2	TCP1	9031.ENSGALP00000036285	9031.ENSGALP00000018987	0	0	0.228	0	0.189	0.061	0	0.112	0.408
A0A1X9WEL5	Q7SX63	EEF1A2	HSPA2	9031.ENSGALP00000036285	9031.ENSGALP00000019120	0	0.009	0	0	0.167	0.157	0	0.491	0.611
A0A1X9WEL5	Q5ZKX2	EEF1A2	PSMC6	9031.ENSGALP00000036285	9031.ENSGALP00000020250	0	0.003	0.357	0	0.093	0.142	0	0.103	0.491
A0A1X9WEL5	F1NPJ4	EEF1A2	SDHA	9031.ENSGALP00000036285	9031.ENSGALP00000021475	0	0	0	0	0	0	0.346	0.371	0.571
A0A1X9WEL5	F1NH93	EEF1A2	RPS20	9031.ENSGALP00000036285	9031.ENSGALP00000023266	0.101	0	0	0	0.538	0.446	0	0.372	0.836
A0A1X9WEL5	Q9PTD6	EEF1A2	RPS6	9031.ENSGALP00000036285	9031.ENSGALP00000024283	0	0	0	0	0.639	0.518	0	0.259	0.859
A0A1X9WEL5	F1NPA9	EEF1A2	RPS3	9031.ENSGALP00000036285	9031.ENSGALP00000035584	0	0	0	0	0.712	0.291	0	0.333	0.851
A0A1X9WEL5	O42388;Q91021	EEF1A2	UBB	9031.ENSGALP00000036285	9031.ENSGALP00000038735	0	0	0	0	0.078	0.296	0	0.242	0.465
A0A1X9WEL5	G1K338	EEF1A2	TUBB2A	9031.ENSGALP00000036285	9031.ENSGALP00000042274	0	0	0	0	0.059	0.093	0	0.425	0.466
A0A1X9WEL5	A0A3Q2UKS1	EEF1A2	EPRS	9031.ENSGALP00000036285	9031.ENSGALP00000041331	0	0	0	0	0.234	0.244	0	0.359	0.596
A0A1X9WEL5	Q5ZMN9	EEF1A2	POLR2B	9031.ENSGALP00000036285	9031.ENSGALP00000037170	0.071	0	0.313	0	0.059	0.079	0	0.573	0.72
A0A1X9WEL5	A0A1D5P3B1	EEF1A2	RPL11	9031.ENSGALP00000036285	9031.ENSGALP00000039734	0	0.003	0	0	0.513	0.374	0	0.431	0.811
A0A1X9WEL5	R4GGJ0	EEF1A2	RPS16	9031.ENSGALP00000036285	9031.ENSGALP00000041159	0	0	0	0	0.642	0.553	0	0.152	0.852
A0A1X9WEL5	A0A1D5PS29	EEF1A2	EEF2	9031.ENSGALP00000036285	9031.ENSGALP00000042519	0.079	0	0.285	0.556	0.714	0.207	0	0.758	0.865
A0A1D5PS29	E6N1V8	EEF2	GNB2L1	9031.ENSGALP00000042519	9031.ENSGALP00000000170	0	0	0	0	0.987	0.983	0	0.5	0.999
A0A1D5PS29	A0A1D5NVI1	EEF2	RPL9	9031.ENSGALP00000042519	9031.ENSGALP00000000205	0.154	0	0.237	0	0.869	0.983	0	0.67	0.999
A0A1D5PS29	Q90593	EEF2	HSPA5	9031.ENSGALP00000042519	9031.ENSGALP00000001474	0.044	0	0	0	0.168	0.203	0	0.42	0.583
A0A1D5PS29	E1BU66	EEF2	RPL38	9031.ENSGALP00000042519	9031.ENSGALP00000002218	0	0	0	0	0.52	0.983	0	0.578	0.996
A0A1D5PS29	E1BY89	EEF2	RPL23	9031.ENSGALP00000042519	9031.ENSGALP00000002493	0.154	0	0.236	0	0.59	0.983	0	0.269	0.996
A0A1D5PS29	F1NZ86	EEF2	HSPA9	9031.ENSGALP00000042519	9031.ENSGALP00000003717	0.044	0	0	0	0.284	0.257	0	0.679	0.815
A0A1D5PS29	Q5ZHW8	EEF2	RPS14	9031.ENSGALP00000042519	9031.ENSGALP00000007287	0.101	0	0.278	0	0.783	0.982	0	0.277	0.997
A0A1D5PS29	A0A1D5PVL4	EEF2	EIF3F	9031.ENSGALP00000042519	9031.ENSGALP00000008530	0	0	0	0	0.406	0.067	0	0.5	0.698
A0A1D5PS29	F1NBN1	EEF2	SEC61A1	9031.ENSGALP00000042519	9031.ENSGALP00000009577	0.101	0	0.254	0	0.336	0	0	0.205	0.598
A0A1D5PS29	F1N9U0	EEF2	PRPF6	9031.ENSGALP00000042519	9031.ENSGALP00000009642	0	0	0	0	0.059	0.416	0	0.216	0.531
A0A1D5PS29	A0A1D5PYK0	EEF2	HSPA8	9031.ENSGALP00000042519	9031.ENSGALP00000010510	0.044	0	0	0	0.426	0.261	0	0.502	0.771
A0A1D5PS29	F1NAK4	EEF2	GCN1L1	9031.ENSGALP00000042519	9031.ENSGALP00000011775	0	0	0	0	0.335	0	0	0.666	0.768
A0A1D5PS29	Q5ZL72	EEF2	HSPD1	9031.ENSGALP00000042519	9031.ENSGALP00000013122	0	0	0	0	0.097	0.134	0	0.356	0.452
A0A1D5PS29	F1NYB1;P09244	EEF2	TUBB3	9031.ENSGALP00000042519	9031.ENSGALP00000013964	0	0	0	0	0.059	0.064	0	0.39	0.415
A0A1D5PS29	A0A1L1RUX2;Q5ZHZ0	EEF2	EIF4A2	9031.ENSGALP00000042519	9031.ENSGALP00000014119	0	0	0	0	0.727	0.275	0	0.795	0.956
A0A1D5PS29	F1NC33;A0A1L1RND0	EEF2	HSP90AB1	9031.ENSGALP00000042519	9031.ENSGALP00000016523	0	0	0	0	0.276	0.051	0	0.631	0.724
A0A1D5PS29	A0A1L1RMM0;Q5ZMG9	EEF2	TCP1	9031.ENSGALP00000042519	9031.ENSGALP00000018987	0	0	0	0	0.594	0.134	0	0.215	0.699
A0A1D5PS29	Q7SX63	EEF2	HSPA2	9031.ENSGALP00000042519	9031.ENSGALP00000019120	0.044	0	0	0	0.426	0.261	0	0.516	0.777
A0A1D5PS29	F1NPJ4	EEF2	SDHA	9031.ENSGALP00000042519	9031.ENSGALP00000021475	0.094	0	0	0	0.059	0	0	0.406	0.449
A0A1D5PS29	A0A3Q2UDT6	EEF2	NPEPPS	9031.ENSGALP00000042519	9031.ENSGALP00000022243	0	0	0	0	0.069	0.045	0	0.487	0.504
A0A1D5PS29	F1NH93	EEF2	RPS20	9031.ENSGALP00000042519	9031.ENSGALP00000023266	0.101	0	0	0	0.82	0.983	0	0.333	0.997
A0A1D5PS29	Q9PTD6	EEF2	RPS6	9031.ENSGALP00000042519	9031.ENSGALP00000024283	0	0	0	0	0.987	0.983	0	0.704	0.999
A0A1D5PS29	F1NPA9	EEF2	RPS3	9031.ENSGALP00000042519	9031.ENSGALP00000035584	0.154	0	0	0	0.987	0.983	0	0.531	0.999
A0A1D5PS29	Q5ZMN9	EEF2	POLR2B	9031.ENSGALP00000042519	9031.ENSGALP00000037170	0.087	0	0.2	0	0.259	0	0	0.326	0.586
A0A1D5PS29	O42388;Q91021	EEF2	UBB	9031.ENSGALP00000042519	9031.ENSGALP00000038735	0	0	0	0	0.249	0.565	0	0.133	0.692
A0A1D5PS29	A0A1D5P3B1	EEF2	RPL11	9031.ENSGALP00000042519	9031.ENSGALP00000039734	0.154	0	0	0	0.742	0.931	0	0.468	0.99
A0A1D5PS29	R4GGJ0	EEF2	RPS16	9031.ENSGALP00000042519	9031.ENSGALP00000041159	0.101	0	0	0	0.983	0.983	0	0.487	0.999
A0A1D5PS29	A0A3Q2UKS1	EEF2	EPRS	9031.ENSGALP00000042519	9031.ENSGALP00000041331	0.048	0	0	0	0.723	0.307	0	0.528	0.902
A0A1D5PS29	A0A1D5PQU1	EEF2	FARSA	9031.ENSGALP00000042519	9031.ENSGALP00000041944	0.045	0	0.241	0	0.122	0.103	0	0.165	0.436
A0A1D5PS29	G1K338	EEF2	TUBB2A	9031.ENSGALP00000042519	9031.ENSGALP00000042274	0	0	0	0	0.059	0.064	0	0.404	0.429
A0A1D5PVL4	E6N1V8	EIF3F	GNB2L1	9031.ENSGALP00000008530	9031.ENSGALP00000000170	0	0	0	0	0.709	0.642	0	0.165	0.905
A0A1D5PVL4	A0A1D5NVI1	EIF3F	RPL9	9031.ENSGALP00000008530	9031.ENSGALP00000000205	0	0	0	0	0.736	0.165	0	0	0.77
A0A1D5PVL4	E1BY89	EIF3F	RPL23	9031.ENSGALP00000008530	9031.ENSGALP00000002493	0	0	0	0	0.669	0.054	0	0.068	0.683
A0A1D5PVL4	Q5ZHW8	EIF3F	RPS14	9031.ENSGALP00000008530	9031.ENSGALP00000007287	0	0	0	0	0.605	0.629	0	0.048	0.848
A0A1D5PVL4	A0A1L1RMM0;Q5ZMG9	EIF3F	TCP1	9031.ENSGALP00000008530	9031.ENSGALP00000018987	0	0	0	0	0.418	0.08	0	0.043	0.442
A0A1D5PVL4	Q5ZIC4;A0A3Q2U7I7	EIF3F	RUVBL1	9031.ENSGALP00000008530	9031.ENSGALP00000009528	0	0	0	0	0.416	0.094	0	0	0.448
A0A1D5PVL4	Q5ZKX2	EIF3F	PSMC6	9031.ENSGALP00000008530	9031.ENSGALP00000020250	0	0	0	0	0.189	0.298	0	0.142	0.468
A0A1D5PVL4	O42388;Q91021	EIF3F	UBB	9031.ENSGALP00000008530	9031.ENSGALP00000038735	0	0	0	0	0.144	0.426	0	0.077	0.507
A0A1D5PVL4	Q5ZLU4	EIF3F	PSMD2	9031.ENSGALP00000008530	9031.ENSGALP00000039050	0	0	0	0	0.219	0.367	0	0.193	0.566
A0A1D5PVL4	A0A3Q2UKS1	EIF3F	EPRS	9031.ENSGALP00000008530	9031.ENSGALP00000041331	0.048	0	0	0	0.637	0.135	0	0.256	0.748
A0A1D5PVL4	A0A1L1RUX2;Q5ZHZ0	EIF3F	EIF4A2	9031.ENSGALP00000008530	9031.ENSGALP00000014119	0	0	0	0	0.463	0.431	0	0.517	0.839
A0A1D5PVL4	A0A1D5P3B1	EIF3F	RPL11	9031.ENSGALP00000008530	9031.ENSGALP00000039734	0	0	0	0	0.809	0.111	0	0.186	0.849
A0A1D5PVL4	F1NH93	EIF3F	RPS20	9031.ENSGALP00000008530	9031.ENSGALP00000023266	0	0	0	0	0.64	0.642	0	0.077	0.87
A0A1D5PVL4	R4GGJ0	EIF3F	RPS16	9031.ENSGALP00000008530	9031.ENSGALP00000041159	0	0	0	0	0.738	0.642	0	0.234	0.922
A0A1D5PVL4	F1NPA9	EIF3F	RPS3	9031.ENSGALP00000008530	9031.ENSGALP00000035584	0	0	0	0	0.738	0.567	0	0.477	0.935
A0A1D5PVL4	Q9PTD6	EIF3F	RPS6	9031.ENSGALP00000008530	9031.ENSGALP00000024283	0	0	0	0	0.808	0.629	0	0.399	0.953
A0A1L1RUX2;Q5ZHZ0	E6N1V8	EIF4A2	GNB2L1	9031.ENSGALP00000014119	9031.ENSGALP00000000170	0	0	0	0	0.548	0.431	0	0.527	0.867
A0A1L1RUX2;Q5ZHZ0	A0A1D5NVI1	EIF4A2	RPL9	9031.ENSGALP00000014119	9031.ENSGALP00000000205	0	0	0	0	0.413	0.139	0	0.537	0.745
A0A1L1RUX2;Q5ZHZ0	E1BY89	EIF4A2	RPL23	9031.ENSGALP00000014119	9031.ENSGALP00000002493	0	0	0	0	0.433	0.126	0	0.141	0.537
A0A1L1RUX2;Q5ZHZ0	F1NZ86	EIF4A2	HSPA9	9031.ENSGALP00000014119	9031.ENSGALP00000003717	0	0	0	0	0.209	0.144	0	0.526	0.651
A0A1L1RUX2;Q5ZHZ0	Q5ZHW8	EIF4A2	RPS14	9031.ENSGALP00000014119	9031.ENSGALP00000007287	0	0	0	0	0.271	0.431	0	0.104	0.595
A0A1L1RUX2;Q5ZHZ0	A0A1D5PYK0	EIF4A2	HSPA8	9031.ENSGALP00000014119	9031.ENSGALP00000010510	0	0	0	0	0.241	0.144	0	0.313	0.515
A0A1L1RUX2;Q5ZHZ0	F1NAK4	EIF4A2	GCN1L1	9031.ENSGALP00000014119	9031.ENSGALP00000011775	0	0	0	0	0.184	0.074	0	0.468	0.562
A0A1L1RUX2;Q5ZHZ0	Q5ZL72	EIF4A2	HSPD1	9031.ENSGALP00000014119	9031.ENSGALP00000013122	0	0	0	0	0.124	0.126	0	0.293	0.411
A0A1L1RUX2;Q5ZHZ0	Q5ZM05	EIF4A2	YWHAQ	9031.ENSGALP00000014119	9031.ENSGALP00000036122	0	0	0	0	0.097	0.268	0	0.171	0.404
A0A1L1RUX2;Q5ZHZ0	Q7SX63	EIF4A2	HSPA2	9031.ENSGALP00000014119	9031.ENSGALP00000019120	0	0	0	0	0.194	0.144	0	0.213	0.409
A0A1L1RUX2;Q5ZHZ0	A0A1D5P3B1	EIF4A2	RPL11	9031.ENSGALP00000014119	9031.ENSGALP00000039734	0	0	0	0	0.42	0.064	0	0.081	0.457
A0A1L1RUX2;Q5ZHZ0	F1NC33;A0A1L1RND0	EIF4A2	HSP90AB1	9031.ENSGALP00000014119	9031.ENSGALP00000016523	0	0	0	0	0.093	0.152	0	0.361	0.465
A0A1L1RUX2;Q5ZHZ0	Q90XD9	EIF4A2	TDRD6	9031.ENSGALP00000014119	9031.ENSGALP00000043110	0	0	0	0	0.046	0.343	0	0.228	0.473
A0A1L1RUX2;Q5ZHZ0	A0A1L1RMM0;Q5ZMG9	EIF4A2	TCP1	9031.ENSGALP00000014119	9031.ENSGALP00000018987	0	0	0	0	0.221	0.126	0	0.367	0.531
A0A1L1RUX2;Q5ZHZ0	A0A3Q2UKS1	EIF4A2	EPRS	9031.ENSGALP00000014119	9031.ENSGALP00000041331	0.08	0	0	0	0.407	0.114	0	0.193	0.558
A0A1L1RUX2;Q5ZHZ0	Q5ZLZ0	EIF4A2	SLC25A3	9031.ENSGALP00000014119	9031.ENSGALP00000018750	0	0	0	0	0.123	0.067	0	0.528	0.58
A0A1L1RUX2;Q5ZHZ0	O42388;Q91021	EIF4A2	UBB	9031.ENSGALP00000014119	9031.ENSGALP00000038735	0	0	0	0	0.224	0.443	0	0.327	0.683
A0A1L1RUX2;Q5ZHZ0	R4GGJ0	EIF4A2	RPS16	9031.ENSGALP00000014119	9031.ENSGALP00000041159	0	0	0	0	0.64	0.431	0	0.099	0.799
A0A1L1RUX2;Q5ZHZ0	F1NPA9	EIF4A2	RPS3	9031.ENSGALP00000014119	9031.ENSGALP00000035584	0	0	0	0	0.655	0.114	0	0.621	0.874
A0A1L1RUX2;Q5ZHZ0	F1NH93	EIF4A2	RPS20	9031.ENSGALP00000014119	9031.ENSGALP00000023266	0	0	0	0	0.741	0.431	0	0.253	0.88
A0A1L1RUX2;Q5ZHZ0	Q9PTD6	EIF4A2	RPS6	9031.ENSGALP00000014119	9031.ENSGALP00000024283	0	0	0	0	0.458	0.446	0.539	0.532	0.926
A0A1D5PJY1	R4GHW9	ENSGALP00000013240	EPB41	9031.ENSGALP00000013240	9031.ENSGALP00000002021	0	0	0	0	0.126	0.161	0	0.485	0.589
A0A1D5PJY1	A0A1D5NXV1	ENSGALP00000013240	TUBA1C	9031.ENSGALP00000013240	9031.ENSGALP00000037524	0	0	0	0	0.058	0.112	0	0.367	0.424
A0A1D5PJY1	A0A1D5P198;A0A1D5PAR5	ENSGALP00000013240	TUBA3E	9031.ENSGALP00000013240	9031.ENSGALP00000016978	0	0	0	0	0.058	0.112	0	0.508	0.552
E1BZ74	F1NZ86	ENSGALP00000022434	HSPA9	9031.ENSGALP00000022434	9031.ENSGALP00000003717	0.046	0	0	0	0.117	0.368	0	0.733	0.838
E1BZ74	F1N9U0	ENSGALP00000022434	PRPF6	9031.ENSGALP00000022434	9031.ENSGALP00000009642	0	0	0	0	0.501	0	0	0	0.501
E1BZ74	Q5ZL72	ENSGALP00000022434	HSPD1	9031.ENSGALP00000022434	9031.ENSGALP00000013122	0	0	0	0	0.09	0.368	0	0.774	0.859
E1BZ74	Q5ZLZ0	ENSGALP00000022434	SLC25A3	9031.ENSGALP00000022434	9031.ENSGALP00000018750	0	0	0	0	0.055	0.336	0	0.323	0.538
E1BZ74	F1NPJ4	ENSGALP00000022434	SDHA	9031.ENSGALP00000022434	9031.ENSGALP00000021475	0	0	0	0	0.1	0.585	0	0.529	0.808
E1BZ74	E1BTV1	ENSGALP00000022434	STOM	9031.ENSGALP00000022434	9031.ENSGALP00000034251	0	0	0	0	0.093	0.257	0	0.217	0.426
E1BZ74	Q5ZKP5	ENSGALP00000022434	NFS1	9031.ENSGALP00000022434	9031.ENSGALP00000042072	0	0	0	0	0.058	0.217	0	0.386	0.507
E1BZ74	F1N833	ENSGALP00000022434	PHB2	9031.ENSGALP00000022434	9031.ENSGALP00000023446	0	0	0	0	0.264	0.327	0.6	0.771	0.948
R4GHW9	A0A3Q2U3Q5	EPB41	MAT1A	9031.ENSGALP00000002021	9031.ENSGALP00000003899	0	0	0	0	0	0	0	0.431	0.431
A0A3Q2UKS1	E6N1V8	EPRS	GNB2L1	9031.ENSGALP00000041331	9031.ENSGALP00000000170	0	0	0	0	0.368	0.368	0	0.083	0.601
A0A3Q2UKS1	A0A1D5NVI1	EPRS	RPL9	9031.ENSGALP00000041331	9031.ENSGALP00000000205	0.047	0	0	0	0.509	0.429	0	0.549	0.863
A0A3Q2UKS1	Q9DEA3	EPRS	PCNA	9031.ENSGALP00000041331	9031.ENSGALP00000000224	0.089	0	0	0	0.059	0.065	0	0.487	0.533
A0A3Q2UKS1	Q90593	EPRS	HSPA5	9031.ENSGALP00000041331	9031.ENSGALP00000001474	0.19	0	0	0	0.125	0.153	0	0.165	0.432
A0A3Q2UKS1	E1BU66	EPRS	RPL38	9031.ENSGALP00000041331	9031.ENSGALP00000002218	0	0	0	0	0.45	0.429	0	0.309	0.764
A0A3Q2UKS1	E1BY89	EPRS	RPL23	9031.ENSGALP00000041331	9031.ENSGALP00000002493	0.048	0	0	0	0.596	0.429	0	0.529	0.882
A0A3Q2UKS1	F1NZ86	EPRS	HSPA9	9031.ENSGALP00000041331	9031.ENSGALP00000003717	0.19	0	0	0	0.28	0.153	0	0.235	0.571
A0A3Q2UKS1	A0A3Q2U3Q5	EPRS	MAT1A	9031.ENSGALP00000041331	9031.ENSGALP00000003899	0.322	0	0	0	0.096	0	0	0.43	0.62
A0A3Q2UKS1	Q5ZIX2	EPRS	ETFA	9031.ENSGALP00000041331	9031.ENSGALP00000004621	0.047	0	0	0	0.059	0	0	0.592	0.602
A0A3Q2UKS1	Q5ZHW8	EPRS	RPS14	9031.ENSGALP00000041331	9031.ENSGALP00000007287	0.084	0	0	0	0.303	0.368	0	0.203	0.635
A0A3Q2UKS1	F1NBN1	EPRS	SEC61A1	9031.ENSGALP00000041331	9031.ENSGALP00000009577	0.044	0	0	0	0.148	0.324	0	0.497	0.685
A0A3Q2UKS1	F1N9U0	EPRS	PRPF6	9031.ENSGALP00000041331	9031.ENSGALP00000009642	0	0	0	0	0.124	0	0	0.527	0.567
A0A3Q2UKS1	A0A1D5PYK0	EPRS	HSPA8	9031.ENSGALP00000041331	9031.ENSGALP00000010510	0.19	0	0	0	0.396	0.246	0	0.165	0.65
A0A3Q2UKS1	F1NAK4	EPRS	GCN1L1	9031.ENSGALP00000041331	9031.ENSGALP00000011775	0	0	0	0	0.247	0.162	0	0.61	0.733
A0A3Q2UKS1	Q5ZL72	EPRS	HSPD1	9031.ENSGALP00000041331	9031.ENSGALP00000013122	0.096	0	0	0	0.302	0.129	0	0.249	0.532
A0A3Q2UKS1	Q5ZLG7	EPRS	SLC25A5	9031.ENSGALP00000041331	9031.ENSGALP00000014105	0	0	0	0	0.126	0	0	0.433	0.483
A0A3Q2UKS1	A0A1L1RMM0;Q5ZMG9	EPRS	TCP1	9031.ENSGALP00000041331	9031.ENSGALP00000018987	0.096	0	0	0	0.644	0.129	0	0.499	0.841
A0A3Q2UKS1	Q7SX63	EPRS	HSPA2	9031.ENSGALP00000041331	9031.ENSGALP00000019120	0.19	0	0	0	0.396	0.246	0	0.165	0.65
A0A3Q2UKS1	F1NH93	EPRS	RPS20	9031.ENSGALP00000041331	9031.ENSGALP00000023266	0.049	0	0	0	0.639	0.368	0	0.222	0.808
A0A3Q2UKS1	Q9PTD6	EPRS	RPS6	9031.ENSGALP00000041331	9031.ENSGALP00000024283	0	0	0	0	0.615	0.429	0	0.151	0.797
A0A3Q2UKS1	F1NPA9	EPRS	RPS3	9031.ENSGALP00000041331	9031.ENSGALP00000035584	0	0	0	0	0.513	0.574	0	0.523	0.892
A0A3Q2UKS1	Q5ZMN9	EPRS	POLR2B	9031.ENSGALP00000041331	9031.ENSGALP00000037170	0	0	0	0	0.249	0	0	0.399	0.529
A0A3Q2UKS1	Q5F3G9	EPRS	PDHX	9031.ENSGALP00000041331	9031.ENSGALP00000037829	0.047	0	0	0	0.093	0.247	0	0.368	0.533
A0A3Q2UKS1	O42388;Q91021	EPRS	UBB	9031.ENSGALP00000041331	9031.ENSGALP00000038735	0	0	0	0	0.11	0.348	0	0.068	0.411
A0A3Q2UKS1	Q5ZLU4	EPRS	PSMD2	9031.ENSGALP00000041331	9031.ENSGALP00000039050	0	0	0	0	0.233	0.318	0	0	0.454
A0A3Q2UKS1	A0A1D5P3B1	EPRS	RPL11	9031.ENSGALP00000041331	9031.ENSGALP00000039734	0.069	0	0	0	0.524	0.67	0	0.314	0.886
A0A3Q2UKS1	R4GGJ0	EPRS	RPS16	9031.ENSGALP00000041331	9031.ENSGALP00000041159	0.097	0	0	0	0.477	0.368	0	0.286	0.758
A0A3Q2UKS1	A0A1D5PQU1	EPRS	FARSA	9031.ENSGALP00000041331	9031.ENSGALP00000041944	0.083	0	0	0	0.722	0	0	0.623	0.895
Q5ZIX2	Q5F3R8	ETFA	RAB11B	9031.ENSGALP00000004621	9031.ENSGALP00000000864	0	0	0	0	0	0.074	0	0.38	0.401
Q5ZIX2	O42484	ETFA	HSD17B4	9031.ENSGALP00000004621	9031.ENSGALP00000003418	0.221	0	0	0	0.135	0	0.431	0.133	0.623
Q5ZIX2	A0A1L1RXE9	ETFA	UQCRC2	9031.ENSGALP00000004621	9031.ENSGALP00000003914	0	0	0	0	0.407	0.111	0	0.462	0.691
Q5ZIX2	F1NGU3	ETFA	LRPPRC	9031.ENSGALP00000004621	9031.ENSGALP00000016182	0	0	0	0	0.077	0.044	0	0.453	0.475
Q5ZIX2	Q5ZIQ5	ETFA	NDUFA10	9031.ENSGALP00000004621	9031.ENSGALP00000033089	0	0	0	0	0.274	0	0	0.38	0.53
Q5ZIX2	F1NPJ4	ETFA	SDHA	9031.ENSGALP00000004621	9031.ENSGALP00000021475	0.189	0	0	0	0.508	0.089	0.278	0.388	0.81
F1NUY5	Q90593	FAF2	HSPA5	9031.ENSGALP00000005262	9031.ENSGALP00000001474	0	0	0	0	0.223	0.154	0	0.626	0.732
F1NUY5	A0A1D6UPR6	FAF2	SOAT1	9031.ENSGALP00000005262	9031.ENSGALP00000006680	0	0	0	0	0.059	0.11	0	0.36	0.417
Q5ZM72	A0A1D6UPR6	FAR1	SOAT1	9031.ENSGALP00000039164	9031.ENSGALP00000006680	0	0	0	0	0	0	0	0.51	0.51
Q8QH01	Q5ZI76	FMO6P	MTHFD1	9031.ENSGALP00000033213	9031.ENSGALP00000019224	0	0	0	0	0	0	0.632	0.232	0.705
Q8QH01	F1NCS6	FMO6P	MTHFD1L	9031.ENSGALP00000033213	9031.ENSGALP00000020258	0	0	0	0	0	0	0.632	0.117	0.661
F1NAK4	E6N1V8	GCN1L1	GNB2L1	9031.ENSGALP00000011775	9031.ENSGALP00000000170	0	0	0	0	0.169	0.294	0	0.143	0.453
F1NAK4	A0A1D5PYK0	GCN1L1	HSPA8	9031.ENSGALP00000011775	9031.ENSGALP00000010510	0	0	0	0	0.117	0.611	0	0.118	0.67
F1NAK4	F1NPA9	GCN1L1	RPS3	9031.ENSGALP00000011775	9031.ENSGALP00000035584	0	0	0	0	0.176	0.343	0	0	0.435
F1NAK4	A0A1D5P3B1	GCN1L1	RPL11	9031.ENSGALP00000011775	9031.ENSGALP00000039734	0	0	0	0	0.173	0.368	0	0.043	0.456
F1NAK4	R4GGJ0	GCN1L1	RPS16	9031.ENSGALP00000011775	9031.ENSGALP00000041159	0	0	0	0	0.093	0.563	0	0.074	0.6
F1NAK4	Q7SX63	GCN1L1	HSPA2	9031.ENSGALP00000011775	9031.ENSGALP00000019120	0	0	0	0	0.117	0.611	0	0.118	0.67
P50147	Q5F3R8	GNAI2	RAB11B	9031.ENSGALP00000007379	9031.ENSGALP00000000864	0	0	0	0	0.058	0.144	0.144	0.41	0.538
E6N1V8	P0CB50	GNB2L1	PRDX1	9031.ENSGALP00000000170	9031.ENSGALP00000016629	0	0	0	0	0.179	0	0	0.302	0.402
E6N1V8	Q6WNG8	GNB2L1	HNRNPH1	9031.ENSGALP00000000170	9031.ENSGALP00000039530	0	0	0	0	0.08	0.367	0	0.059	0.404
E6N1V8	F1N833	GNB2L1	PHB2	9031.ENSGALP00000000170	9031.ENSGALP00000023446	0	0	0	0	0.253	0.048	0	0.232	0.406
E6N1V8	Q7SX63	GNB2L1	HSPA2	9031.ENSGALP00000000170	9031.ENSGALP00000019120	0	0	0	0	0.236	0.144	0	0.202	0.432
E6N1V8	A0A1D5PYK0	GNB2L1	HSPA8	9031.ENSGALP00000000170	9031.ENSGALP00000010510	0	0	0	0	0.236	0.144	0	0.202	0.432
E6N1V8	Q5ZIC4;A0A3Q2U7I7	GNB2L1	RUVBL1	9031.ENSGALP00000000170	9031.ENSGALP00000009528	0	0	0	0	0.388	0.11	0	0.052	0.438
E6N1V8	Q90593	GNB2L1	HSPA5	9031.ENSGALP00000000170	9031.ENSGALP00000001474	0	0	0	0	0.17	0.144	0	0.289	0.451
E6N1V8	Q5ZLZ0	GNB2L1	SLC25A3	9031.ENSGALP00000000170	9031.ENSGALP00000018750	0	0	0	0	0.421	0	0	0.211	0.523
E6N1V8	A0A1L1RMM0;Q5ZMG9	GNB2L1	TCP1	9031.ENSGALP00000000170	9031.ENSGALP00000018987	0	0	0	0	0.538	0	0	0.117	0.574
E6N1V8	O42388;Q91021	GNB2L1	UBB	9031.ENSGALP00000000170	9031.ENSGALP00000038735	0	0	0	0	0.272	0.449	0	0.05	0.586
E6N1V8	P42558	GNB2L1	RAN	9031.ENSGALP00000000170	9031.ENSGALP00000004046	0	0	0	0	0.51	0	0	0.281	0.632
E6N1V8	F1NZ86	GNB2L1	HSPA9	9031.ENSGALP00000000170	9031.ENSGALP00000003717	0	0	0	0	0.416	0.344	0	0.118	0.632
E6N1V8	F1NRU5	GNB2L1	NOB1	9031.ENSGALP00000000170	9031.ENSGALP00000000975	0	0	0	0	0.093	0.567	0	0.169	0.645
E6N1V8	Q5ZLU4	GNB2L1	PSMD2	9031.ENSGALP00000000170	9031.ENSGALP00000039050	0	0	0	0	0.729	0.109	0	0.066	0.755
E6N1V8	F1NC33;A0A1L1RND0	GNB2L1	HSP90AB1	9031.ENSGALP00000000170	9031.ENSGALP00000016523	0	0	0	0	0.165	0.056	0.534	0.459	0.774
E6N1V8	A0A1D5P3B1	GNB2L1	RPL11	9031.ENSGALP00000000170	9031.ENSGALP00000039734	0	0	0	0	0.715	0.984	0	0.133	0.995
E6N1V8	F1NPA9	GNB2L1	RPS3	9031.ENSGALP00000000170	9031.ENSGALP00000035584	0	0	0	0	0.998	0.986	0	0.799	0.999
E6N1V8	Q9PTD6	GNB2L1	RPS6	9031.ENSGALP00000000170	9031.ENSGALP00000024283	0	0	0	0	0.996	0.986	0.54	0.431	0.999
E6N1V8	F1NH93	GNB2L1	RPS20	9031.ENSGALP00000000170	9031.ENSGALP00000023266	0	0	0	0	0.995	0.987	0	0.733	0.999
E6N1V8	R4GGJ0	GNB2L1	RPS16	9031.ENSGALP00000000170	9031.ENSGALP00000041159	0	0	0	0	0.998	0.988	0	0.535	0.999
E6N1V8	E1BU66	GNB2L1	RPL38	9031.ENSGALP00000000170	9031.ENSGALP00000002218	0	0	0	0	0.958	0.983	0	0.732	0.999
E6N1V8	Q5ZHW8	GNB2L1	RPS14	9031.ENSGALP00000000170	9031.ENSGALP00000007287	0	0	0	0	0.994	0.982	0	0.475	0.999
E6N1V8	E1BY89	GNB2L1	RPL23	9031.ENSGALP00000000170	9031.ENSGALP00000002493	0	0	0	0	0.995	0.985	0	0.048	0.999
E6N1V8	A0A1D5NVI1	GNB2L1	RPL9	9031.ENSGALP00000000170	9031.ENSGALP00000000205	0	0	0	0	0.991	0.983	0	0	0.999
O42484	A0A3Q3AXS8	HSD17B4	ILVBL	9031.ENSGALP00000003418	9031.ENSGALP00000041633	0	0	0	0	0.093	0	0.348	0.133	0.442
O42484	O42388;Q91021	HSD17B4	UBB	9031.ENSGALP00000003418	9031.ENSGALP00000038735	0	0	0	0	0	0	0.65	0	0.65
F1NC33;A0A1L1RND0	A0A1D5NVI1	HSP90AB1	RPL9	9031.ENSGALP00000016523	9031.ENSGALP00000000205	0.044	0	0	0	0.098	0	0	0.518	0.548
F1NC33;A0A1L1RND0	Q90593	HSP90AB1	HSPA5	9031.ENSGALP00000016523	9031.ENSGALP00000001474	0	0	0	0	0.576	0.291	0.272	0.725	0.931
F1NC33;A0A1L1RND0	F1NZ86	HSP90AB1	HSPA9	9031.ENSGALP00000016523	9031.ENSGALP00000003717	0	0	0	0	0.443	0.276	0.272	0.641	0.88
F1NC33;A0A1L1RND0	P42558	HSP90AB1	RAN	9031.ENSGALP00000016523	9031.ENSGALP00000004046	0	0	0	0	0.511	0	0	0.096	0.539
F1NC33;A0A1L1RND0	Q5ZIC4;A0A3Q2U7I7	HSP90AB1	RUVBL1	9031.ENSGALP00000016523	9031.ENSGALP00000009528	0	0	0	0	0.197	0.109	0	0.674	0.747
F1NC33;A0A1L1RND0	A0A1D5PYK0	HSP90AB1	HSPA8	9031.ENSGALP00000016523	9031.ENSGALP00000010510	0	0	0	0	0.46	0.576	0.574	0.67	0.963
F1NC33;A0A1L1RND0	Q5ZL72	HSP90AB1	HSPD1	9031.ENSGALP00000016523	9031.ENSGALP00000013122	0	0	0	0	0.671	0.816	0	0.624	0.975
F1NC33;A0A1L1RND0	A0A3Q3AW40	HSP90AB1	UNC45A	9031.ENSGALP00000016523	9031.ENSGALP00000013518	0	0	0	0	0.172	0.591	0	0.512	0.82
F1NC33;A0A1L1RND0	Q5ZLU4	HSP90AB1	PSMD2	9031.ENSGALP00000016523	9031.ENSGALP00000039050	0	0	0	0	0.093	0.131	0	0.309	0.408
F1NC33;A0A1L1RND0	P0CB50	HSP90AB1	PRDX1	9031.ENSGALP00000016523	9031.ENSGALP00000016629	0.042	0	0	0	0.132	0.112	0	0.303	0.417
F1NC33;A0A1L1RND0	F1NH93	HSP90AB1	RPS20	9031.ENSGALP00000016523	9031.ENSGALP00000023266	0	0	0	0	0.119	0.368	0	0	0.419
F1NC33;A0A1L1RND0	Q5ZM05	HSP90AB1	YWHAQ	9031.ENSGALP00000016523	9031.ENSGALP00000036122	0	0	0	0	0.059	0.167	0.23	0.155	0.421
F1NC33;A0A1L1RND0	P32882	HSP90AB1	TUBB2B	9031.ENSGALP00000016523	9031.ENSGALP00000020884	0	0	0	0	0.173	0.11	0	0.344	0.475
F1NC33;A0A1L1RND0	O42388;Q91021	HSP90AB1	UBB	9031.ENSGALP00000016523	9031.ENSGALP00000038735	0	0	0	0	0.079	0.292	0	0.332	0.526
F1NC33;A0A1L1RND0	Q5ZKX2	HSP90AB1	PSMC6	9031.ENSGALP00000016523	9031.ENSGALP00000020250	0	0	0	0	0.15	0.201	0	0.374	0.538
F1NC33;A0A1L1RND0	F1NPA9	HSP90AB1	RPS3	9031.ENSGALP00000016523	9031.ENSGALP00000035584	0	0	0	0	0.137	0.09	0	0.524	0.593
F1NC33;A0A1L1RND0	A0A1L1RMM0;Q5ZMG9	HSP90AB1	TCP1	9031.ENSGALP00000016523	9031.ENSGALP00000018987	0	0	0	0	0.375	0.203	0	0.53	0.745
F1NC33;A0A1L1RND0	Q7SX63	HSP90AB1	HSPA2	9031.ENSGALP00000016523	9031.ENSGALP00000019120	0	0	0	0	0.435	0.826	0.492	0.61	0.977
Q7SX63	Q90593	HSPA2	HSPA5	9031.ENSGALP00000019120	9031.ENSGALP00000001474	0	0	0.448	0.967	0.283	0.499	0	0.889	0.641
Q7SX63	E1BY89	HSPA2	RPL23	9031.ENSGALP00000019120	9031.ENSGALP00000002493	0.077	0	0	0	0.126	0.146	0	0.349	0.491
Q7SX63	F1NZ86	HSPA2	HSPA9	9031.ENSGALP00000019120	9031.ENSGALP00000003717	0	0	0.447	0.932	0.189	0.378	0	0.749	0.514
Q7SX63	A0A1D5PYK0	HSPA2	HSPA8	9031.ENSGALP00000019120	9031.ENSGALP00000010510	0	0	0.449	0.984	0	0.429	0.8	0.86	0.883
Q7SX63	Q5ZL72	HSPA2	HSPD1	9031.ENSGALP00000019120	9031.ENSGALP00000013122	0.048	0	0	0	0.299	0.308	0	0.85	0.921
Q7SX63	A0A3Q3AW40	HSPA2	UNC45A	9031.ENSGALP00000019120	9031.ENSGALP00000013518	0	0	0	0	0	0.442	0	0.27	0.575
Q7SX63	P0CB50	HSPA2	PRDX1	9031.ENSGALP00000019120	9031.ENSGALP00000016629	0	0	0	0	0.059	0.155	0	0.395	0.477
Q7SX63	A0A1L1RMM0;Q5ZMG9	HSPA2	TCP1	9031.ENSGALP00000019120	9031.ENSGALP00000018987	0.048	0	0	0	0.189	0.201	0	0.548	0.684
Q7SX63	A0A1D5P3B1	HSPA2	RPL11	9031.ENSGALP00000019120	9031.ENSGALP00000039734	0.076	0	0	0	0.189	0.066	0	0.314	0.455
Q7SX63	Q5ZKP5	HSPA2	NFS1	9031.ENSGALP00000019120	9031.ENSGALP00000042072	0.071	0	0	0	0.081	0	0.195	0.324	0.473
Q7SX63	F1NH93	HSPA2	RPS20	9031.ENSGALP00000019120	9031.ENSGALP00000023266	0.049	0	0	0	0.234	0.217	0	0.222	0.497
Q7SX63	O42388;Q91021	HSPA2	UBB	9031.ENSGALP00000019120	9031.ENSGALP00000038735	0	0	0	0	0.059	0.158	0	0.545	0.608
Q7SX63	E1C0C3	HSPA2	SEC63	9031.ENSGALP00000019120	9031.ENSGALP00000024664	0	0	0	0	0.094	0.241	0	0.492	0.62
Q90593	F1NYB1;P09244	HSPA5	TUBB3	9031.ENSGALP00000001474	9031.ENSGALP00000013964	0	0	0	0	0.057	0.148	0	0.32	0.406
Q90593	A0A1L1RMM0;Q5ZMG9	HSPA5	TCP1	9031.ENSGALP00000001474	9031.ENSGALP00000018987	0.048	0	0	0	0.189	0.201	0	0.18	0.426
Q90593	A0A3Q2U3Q5	HSPA5	MAT1A	9031.ENSGALP00000001474	9031.ENSGALP00000003899	0.071	0	0	0	0.189	0.124	0	0.28	0.461
Q90593	A0A3Q3AQV2	HSPA5	SEC31A	9031.ENSGALP00000001474	9031.ENSGALP00000041556	0	0	0	0	0.21	0.046	0	0.371	0.484
Q90593	E1BQU4	HSPA5	NSF	9031.ENSGALP00000001474	9031.ENSGALP00000001579	0.047	0	0	0	0.059	0.142	0	0.516	0.577
Q90593	E1C0F1	HSPA5	RPN1	9031.ENSGALP00000001474	9031.ENSGALP00000009487	0	0	0	0	0.171	0.102	0	0.486	0.583
Q90593	P0CB50	HSPA5	PRDX1	9031.ENSGALP00000001474	9031.ENSGALP00000016629	0	0	0	0	0.059	0.372	0	0.41	0.621
Q90593	A0A1D5PYK0	HSPA5	HSPA8	9031.ENSGALP00000001474	9031.ENSGALP00000010510	0	0	0.448	0.967	0.314	0.499	0	0.885	0.656
Q90593	F1NBN1	HSPA5	SEC61A1	9031.ENSGALP00000001474	9031.ENSGALP00000009577	0.071	0	0	0	0.635	0.292	0	0.678	0.912
Q90593	E1C0C3	HSPA5	SEC63	9031.ENSGALP00000001474	9031.ENSGALP00000024664	0	0	0	0	0.713	0.567	0	0.79	0.971
Q90593	Q5ZL72	HSPA5	HSPD1	9031.ENSGALP00000001474	9031.ENSGALP00000013122	0.048	0	0	0	0.79	0.377	0	0.826	0.975
A0A1D5PYK0	F1NZ86	HSPA8	HSPA9	9031.ENSGALP00000010510	9031.ENSGALP00000003717	0	0	0.446	0.93	0.267	0.378	0	0.81	0.564
A0A1D5PYK0	P42558	HSPA8	RAN	9031.ENSGALP00000010510	9031.ENSGALP00000004046	0	0	0	0	0.351	0.093	0	0.143	0.452
A0A1D5PYK0	R4GGJ0	HSPA8	RPS16	9031.ENSGALP00000010510	9031.ENSGALP00000041159	0.047	0	0	0	0.16	0.11	0	0.278	0.416
A0A1D5PYK0	F1NH93	HSPA8	RPS20	9031.ENSGALP00000010510	9031.ENSGALP00000023266	0.049	0	0	0	0.234	0.217	0	0.118	0.429
A0A1D5PYK0	P32882	HSPA8	TUBB2B	9031.ENSGALP00000010510	9031.ENSGALP00000020884	0	0	0	0	0.083	0.162	0	0.346	0.454
A0A1D5PYK0	G1K338	HSPA8	TUBB2A	9031.ENSGALP00000010510	9031.ENSGALP00000042274	0	0	0	0	0.058	0.162	0	0.396	0.481
A0A1D5PYK0	O42388;Q91021	HSPA8	UBB	9031.ENSGALP00000010510	9031.ENSGALP00000038735	0	0	0	0	0.059	0.158	0	0.403	0.485
A0A1D5PYK0	F1NYB1;P09244	HSPA8	TUBB3	9031.ENSGALP00000010510	9031.ENSGALP00000013964	0	0	0	0	0.058	0.162	0	0.458	0.535
A0A1D5PYK0	E1C0C3	HSPA8	SEC63	9031.ENSGALP00000010510	9031.ENSGALP00000024664	0	0	0	0	0.094	0.241	0	0.422	0.567
A0A1D5PYK0	P0CB50	HSPA8	PRDX1	9031.ENSGALP00000010510	9031.ENSGALP00000016629	0	0	0	0	0.108	0.155	0	0.474	0.569
A0A1D5PYK0	F1NTM6	HSPA8	TFRC	9031.ENSGALP00000010510	9031.ENSGALP00000012087	0	0	0	0	0	0	0	0.572	0.572
A0A1D5PYK0	A0A3Q3AW40	HSPA8	UNC45A	9031.ENSGALP00000010510	9031.ENSGALP00000013518	0	0	0	0	0	0.442	0	0.401	0.651
A0A1D5PYK0	A0A1L1RMM0;Q5ZMG9	HSPA8	TCP1	9031.ENSGALP00000010510	9031.ENSGALP00000018987	0.048	0	0	0	0.547	0.201	0	0.325	0.736
A0A1D5PYK0	Q5ZL72	HSPA8	HSPD1	9031.ENSGALP00000010510	9031.ENSGALP00000013122	0.048	0	0	0	0.608	0.201	0	0.618	0.871
F1NZ86	P0CB50	HSPA9	PRDX1	9031.ENSGALP00000003717	9031.ENSGALP00000016629	0	0	0	0	0.116	0.155	0	0.279	0.414
F1NZ86	P32882	HSPA9	TUBB2B	9031.ENSGALP00000003717	9031.ENSGALP00000020884	0	0	0	0	0	0.268	0	0.247	0.425
F1NZ86	Q5ZM05	HSPA9	YWHAQ	9031.ENSGALP00000003717	9031.ENSGALP00000036122	0	0	0	0	0.059	0.165	0	0.357	0.45
F1NZ86	Q5ZLG7	HSPA9	SLC25A5	9031.ENSGALP00000003717	9031.ENSGALP00000014105	0	0	0	0	0.161	0.067	0	0.356	0.452
F1NZ86	A0A1D5P3B1	HSPA9	RPL11	9031.ENSGALP00000003717	9031.ENSGALP00000039734	0.076	0	0	0	0.233	0.064	0	0.302	0.475
F1NZ86	A0A1D5NXV1	HSPA9	TUBA1C	9031.ENSGALP00000003717	9031.ENSGALP00000037524	0	0	0	0	0	0.278	0	0.326	0.492
F1NZ86	A0A1D5P198;A0A1D5PAR5	HSPA9	TUBA3E	9031.ENSGALP00000003717	9031.ENSGALP00000016978	0	0	0	0	0	0.278	0	0.326	0.492
F1NZ86	F1NGU3	HSPA9	LRPPRC	9031.ENSGALP00000003717	9031.ENSGALP00000016182	0	0	0	0	0.322	0	0	0.295	0.502
F1NZ86	A0A3Q2U3Q5	HSPA9	MAT1A	9031.ENSGALP00000003717	9031.ENSGALP00000003899	0.071	0	0	0	0.079	0.37	0	0.195	0.508
F1NZ86	E1C0C3	HSPA9	SEC63	9031.ENSGALP00000003717	9031.ENSGALP00000024664	0	0	0	0	0.094	0.241	0	0.401	0.552
F1NZ86	F1NYB1;P09244	HSPA9	TUBB3	9031.ENSGALP00000003717	9031.ENSGALP00000013964	0	0	0	0	0	0.268	0	0.416	0.554
F1NZ86	P09653	HSPA9	TUBB6	9031.ENSGALP00000003717	9031.ENSGALP00000042665	0	0	0	0	0	0.268	0	0.427	0.563
F1NZ86	G1K338	HSPA9	TUBB2A	9031.ENSGALP00000003717	9031.ENSGALP00000042274	0	0	0	0	0	0.268	0	0.507	0.624
F1NZ86	Q5ZLZ0	HSPA9	SLC25A3	9031.ENSGALP00000003717	9031.ENSGALP00000018750	0	0	0	0	0.168	0.041	0	0.567	0.624
F1NZ86	F1NLW3	HSPA9	TOMM22	9031.ENSGALP00000003717	9031.ENSGALP00000029965	0	0	0	0	0.104	0.111	0	0.629	0.678
F1NZ86	A0A1L1RMM0;Q5ZMG9	HSPA9	TCP1	9031.ENSGALP00000003717	9031.ENSGALP00000018987	0.048	0	0	0	0.462	0.201	0	0.354	0.7
F1NZ86	F1NPJ4	HSPA9	SDHA	9031.ENSGALP00000003717	9031.ENSGALP00000021475	0	0	0	0	0.159	0.467	0	0.443	0.728
F1NZ86	Q5ZKP5	HSPA9	NFS1	9031.ENSGALP00000003717	9031.ENSGALP00000042072	0.071	0	0	0	0.081	0	0.195	0.685	0.755
F1NZ86	F1N833	HSPA9	PHB2	9031.ENSGALP00000003717	9031.ENSGALP00000023446	0.043	0	0	0	0.677	0.137	0	0.641	0.891
F1NZ86	Q5ZL72	HSPA9	HSPD1	9031.ENSGALP00000003717	9031.ENSGALP00000013122	0.048	0	0	0	0.911	0.675	0	0.735	0.991
Q5ZL72	Q5ZMN9	HSPD1	POLR2B	9031.ENSGALP00000013122	9031.ENSGALP00000037170	0	0.007	0	0	0.118	0.151	0	0.27	0.406
Q5ZL72	P0CB50	HSPD1	PRDX1	9031.ENSGALP00000013122	9031.ENSGALP00000016629	0	0	0	0	0.196	0.06	0	0.376	0.487
Q5ZL72	F1N833	HSPD1	PHB2	9031.ENSGALP00000013122	9031.ENSGALP00000023446	0.047	0	0	0	0.33	0.058	0	0.281	0.51
Q5ZL72	F1NLW3	HSPD1	TOMM22	9031.ENSGALP00000013122	9031.ENSGALP00000029965	0	0	0	0	0.148	0.054	0	0.496	0.558
Q5ZL72	F1NPJ4	HSPD1	SDHA	9031.ENSGALP00000013122	9031.ENSGALP00000021475	0	0	0	0	0.08	0.444	0	0.563	0.756
Q5ZL72	A0A1L1RMM0;Q5ZMG9	HSPD1	TCP1	9031.ENSGALP00000013122	9031.ENSGALP00000018987	0	0	0	0	0.518	0	0	0.732	0.865
Q5ZL82	A0A1D5PX68	IDH2	SLC25A1	9031.ENSGALP00000035366	9031.ENSGALP00000001882	0	0	0	0	0.177	0	0	0.306	0.404
Q5ZL82	F1NPJ4	IDH2	SDHA	9031.ENSGALP00000035366	9031.ENSGALP00000021475	0.096	0	0	0	0.148	0	0	0.729	0.773
Q5ZL82	A0A3Q3AXS8	IDH2	ILVBL	9031.ENSGALP00000035366	9031.ENSGALP00000041633	0	0	0	0	0.051	0	0.348	0.141	0.422
Q5ZL82	Q5F3G9	IDH2	PDHX	9031.ENSGALP00000035366	9031.ENSGALP00000037829	0	0	0	0	0.149	0	0.262	0.262	0.496
E1C296	Q5ZKP5	LLGL2	NFS1	9031.ENSGALP00000013059	9031.ENSGALP00000042072	0	0	0	0	0.053	0.063	0	0.731	0.74
F1NGU3	A0A1L1RXE9	LRPPRC	UQCRC2	9031.ENSGALP00000016182	9031.ENSGALP00000003914	0	0	0	0	0.093	0.044	0	0.371	0.407
F1NGU3	F1NPJ4	LRPPRC	SDHA	9031.ENSGALP00000016182	9031.ENSGALP00000021475	0	0	0	0	0.059	0	0	0.392	0.404
F1NGU3	Q5ZLZ0	LRPPRC	SLC25A3	9031.ENSGALP00000016182	9031.ENSGALP00000018750	0	0	0	0	0.215	0	0	0.408	0.515
A0A3Q2U3Q5	F1NCS6	MAT1A	MTHFD1L	9031.ENSGALP00000003899	9031.ENSGALP00000020258	0	0	0	0	0.058	0.11	0	0.388	0.442
A0A3Q2U3Q5	Q5ZMN9	MAT1A	POLR2B	9031.ENSGALP00000003899	9031.ENSGALP00000037170	0	0	0	0	0.059	0	0	0.432	0.442
A0A3Q2U3Q5	Q5ZI76	MAT1A	MTHFD1	9031.ENSGALP00000003899	9031.ENSGALP00000019224	0	0	0	0	0.058	0.11	0	0.388	0.442
A0A3Q2U3Q5	F1NPJ4	MAT1A	SDHA	9031.ENSGALP00000003899	9031.ENSGALP00000021475	0.082	0	0	0	0.059	0	0	0.42	0.455
F1NFJ0	Q9DEA3	MCM3	PCNA	9031.ENSGALP00000042687	9031.ENSGALP00000000224	0	0	0	0	0.987	0.131	0	0.644	0.995
F1NFJ0	F1NV33	MCM3	MSH2	9031.ENSGALP00000042687	9031.ENSGALP00000014557	0	0	0	0	0.744	0.067	0	0.214	0.796
F1NFJ0	Q5ZKR8	MCM3	MCM6	9031.ENSGALP00000042687	9031.ENSGALP00000020147	0	0	0.231	0.711	0.999	0.988	0.927	0.935	0.999
F1NFJ0	A0A3Q2U278	MCM3	SMC1B	9031.ENSGALP00000042687	9031.ENSGALP00000022963	0	0	0	0	0.629	0.06	0	0.151	0.678
F1NFJ0	O42388;Q91021	MCM3	UBB	9031.ENSGALP00000042687	9031.ENSGALP00000038735	0	0	0	0	0.059	0	0.65	0	0.656
Q5ZKR8	Q9DEA3	MCM6	PCNA	9031.ENSGALP00000020147	9031.ENSGALP00000000224	0	0	0	0	0.986	0.131	0	0.467	0.992
Q5ZKR8	P42558	MCM6	RAN	9031.ENSGALP00000020147	9031.ENSGALP00000004046	0	0	0	0	0.533	0	0	0.05	0.537
Q5ZKR8	F1NV33	MCM6	MSH2	9031.ENSGALP00000020147	9031.ENSGALP00000014557	0	0	0	0	0.633	0.067	0	0.237	0.716
Q5ZKR8	O42388;Q91021	MCM6	UBB	9031.ENSGALP00000020147	9031.ENSGALP00000038735	0	0	0	0	0.059	0	0.65	0	0.656
F1NT14	F1NTM6	MGST1	TFRC	9031.ENSGALP00000021353	9031.ENSGALP00000012087	0	0	0	0	0.059	0	0.374	0.083	0.412
F1NT14	P0CB50	MGST1	PRDX1	9031.ENSGALP00000021353	9031.ENSGALP00000016629	0	0	0	0	0.143	0	0	0.378	0.444
E1BYF5	A0A1D5P6Q8	MLLT4	SLC2A1	9031.ENSGALP00000018461	9031.ENSGALP00000007795	0	0	0	0	0	0	0.384	0.125	0.437
E1BYF5	A0A3Q2UDT6	MLLT4	NPEPPS	9031.ENSGALP00000018461	9031.ENSGALP00000022243	0	0	0	0	0.047	0	0.412	0.044	0.417
F1NV33	Q9DEA3	MSH2	PCNA	9031.ENSGALP00000014557	9031.ENSGALP00000000224	0	0	0	0	0.664	0.739	0	0.646	0.966
F1NV33	A0A3Q2U278	MSH2	SMC1B	9031.ENSGALP00000014557	9031.ENSGALP00000022963	0	0	0	0	0.718	0.065	0	0.264	0.788
Q5ZI76	F1NCS6	MTHFD1	MTHFD1L	9031.ENSGALP00000019224	9031.ENSGALP00000020258	0	0	0.448	0.963	0.076	0	0.9	0.769	0.907
Q5ZIQ5	A0A1D5P592	NDUFA10	PCCB	9031.ENSGALP00000033089	9031.ENSGALP00000001845	0	0	0	0	0.149	0	0	0.562	0.611
Q5ZIQ5	A0A1L1RXE9	NDUFA10	UQCRC2	9031.ENSGALP00000033089	9031.ENSGALP00000003914	0	0	0	0	0.644	0.975	0	0.624	0.996
Q5ZIQ5	Q5ZIF4	NDUFA10	SLC25A13	9031.ENSGALP00000033089	9031.ENSGALP00000015517	0	0	0	0	0.059	0	0	0.424	0.434
Q5ZIQ5	F1NYM3	NDUFA10	NDUFS7	9031.ENSGALP00000033089	9031.ENSGALP00000015781	0	0	0	0	0.636	0.988	0.912	0.621	0.999
Q5ZIQ5	F1NPJ4	NDUFA10	SDHA	9031.ENSGALP00000033089	9031.ENSGALP00000021475	0	0	0	0	0.239	0.341	0.216	0.37	0.719
Q5ZIQ5	Q5F3G9	NDUFA10	PDHX	9031.ENSGALP00000033089	9031.ENSGALP00000037829	0	0	0	0	0.132	0.238	0	0.209	0.431
F1NYM3	A0A1L1RXE9	NDUFS7	UQCRC2	9031.ENSGALP00000015781	9031.ENSGALP00000003914	0.07	0	0	0	0.417	0.976	0	0.664	0.995
F1NYM3	Q5ZMN9	NDUFS7	POLR2B	9031.ENSGALP00000015781	9031.ENSGALP00000037170	0	0	0	0	0.094	0	0	0.369	0.403
F1NYM3	F1N833	NDUFS7	PHB2	9031.ENSGALP00000015781	9031.ENSGALP00000023446	0	0	0	0	0.331	0.067	0	0.144	0.419
F1NYM3	F1NLW3	NDUFS7	TOMM22	9031.ENSGALP00000015781	9031.ENSGALP00000029965	0	0	0	0	0.107	0.042	0	0.469	0.506
F1NYM3	A0A1D5P3B1	NDUFS7	RPL11	9031.ENSGALP00000015781	9031.ENSGALP00000039734	0	0	0	0	0	0.594	0	0	0.594
F1NYM3	F1NPJ4	NDUFS7	SDHA	9031.ENSGALP00000015781	9031.ENSGALP00000021475	0.048	0	0	0	0.267	0.335	0.663	0.642	0.933
F1NRU5	Q9PTD6	NOB1	RPS6	9031.ENSGALP00000000975	9031.ENSGALP00000024283	0	0	0	0	0.094	0.567	0	0.044	0.592
F1NRU5	R4GGJ0	NOB1	RPS16	9031.ENSGALP00000000975	9031.ENSGALP00000041159	0	0	0	0	0.079	0.567	0	0.116	0.616
F1NRU5	F1NPA9	NOB1	RPS3	9031.ENSGALP00000000975	9031.ENSGALP00000035584	0	0	0	0	0.059	0	0	0.669	0.675
F1NRU5	F1NH93	NOB1	RPS20	9031.ENSGALP00000000975	9031.ENSGALP00000023266	0	0	0	0	0.059	0.567	0	0.495	0.776
F1NRU5	Q5ZHW8	NOB1	RPS14	9031.ENSGALP00000000975	9031.ENSGALP00000007287	0	0	0	0	0.059	0.58	0	0.639	0.844
F1NRU5	F1NSY0	NOB1	RIOK3	9031.ENSGALP00000000975	9031.ENSGALP00000024151	0	0	0	0	0.331	0.373	0	0.779	0.899
A0A3Q2UDT6	A0A1D5P6Q8	NPEPPS	SLC2A1	9031.ENSGALP00000022243	9031.ENSGALP00000007795	0	0	0	0	0.059	0.067	0.381	0.094	0.441
E1BQU4	A0A3Q3AQV2	NSF	SEC31A	9031.ENSGALP00000001579	9031.ENSGALP00000041556	0	0	0	0	0.059	0.079	0	0.369	0.405
E1BQU4	F1NBN1	NSF	SEC61A1	9031.ENSGALP00000001579	9031.ENSGALP00000009577	0	0	0	0	0.059	0.066	0	0.433	0.458
E1BQU4	Q5ZLU4	NSF	PSMD2	9031.ENSGALP00000001579	9031.ENSGALP00000039050	0	0	0	0	0.16	0.371	0	0.075	0.468
E1BQU4	Q5ZKX2	NSF	PSMC6	9031.ENSGALP00000001579	9031.ENSGALP00000020250	0	0	0	0.719	0.257	0.258	0	0.418	0.488
E1BQU4	E1C0C3	NSF	SEC63	9031.ENSGALP00000001579	9031.ENSGALP00000024664	0	0	0	0	0.059	0	0	0.528	0.536
A0A1D5PFL9	P42558	NUP93	RAN	9031.ENSGALP00000004745	9031.ENSGALP00000004046	0	0	0	0	0.444	0	0.9	0.44	0.966
A0A1D5PFL9	Q5ZLU4	NUP93	PSMD2	9031.ENSGALP00000004745	9031.ENSGALP00000039050	0	0	0	0	0.437	0	0	0	0.437
A0A1D5PFL9	F1N833	NUP93	PHB2	9031.ENSGALP00000004745	9031.ENSGALP00000023446	0	0	0	0	0.086	0.051	0	0.479	0.508
F1P0M2	A0A1D5P592	PCCA	PCCB	9031.ENSGALP00000027209	9031.ENSGALP00000001845	0.122	0.069	0	0	0.421	0.753	0.974	0.87	0.999
F1P0M2	Q5F3G9	PCCA	PDHX	9031.ENSGALP00000027209	9031.ENSGALP00000037829	0	0	0	0	0.126	0.148	0.255	0.223	0.511
A0A1D5P592	P21642	PCCB	PCK1	9031.ENSGALP00000001845	9031.ENSGALP00000041760	0	0	0	0	0.059	0	0	0.432	0.442
Q9DEA3	P42558	PCNA	RAN	9031.ENSGALP00000000224	9031.ENSGALP00000004046	0	0	0	0	0.5	0	0	0	0.5
Q9DEA3	Q5ZMN9	PCNA	POLR2B	9031.ENSGALP00000000224	9031.ENSGALP00000037170	0	0	0	0	0.059	0	0.6	0.302	0.714
Q9DEA3	O42388;Q91021	PCNA	UBB	9031.ENSGALP00000000224	9031.ENSGALP00000038735	0	0	0	0	0.059	0.67	0.6	0.043	0.865
Q5F3G9	A0A1D5PX68	PDHX	SLC25A1	9031.ENSGALP00000037829	9031.ENSGALP00000001882	0	0	0	0	0.124	0.108	0	0.333	0.433
Q5F3G9	A0A1L1RXE9	PDHX	UQCRC2	9031.ENSGALP00000037829	9031.ENSGALP00000003914	0	0	0	0	0.215	0.244	0	0.145	0.448
Q5F3G9	Q5ZLZ0	PDHX	SLC25A3	9031.ENSGALP00000037829	9031.ENSGALP00000018750	0	0	0	0	0.292	0.103	0	0.276	0.5
Q5F3G9	F1NPJ4	PDHX	SDHA	9031.ENSGALP00000037829	9031.ENSGALP00000021475	0.154	0	0	0	0.274	0.243	0.274	0.431	0.772
Q8AYP9	A0A1D5P6Q8	PFKL	SLC2A1	9031.ENSGALP00000040387	9031.ENSGALP00000007795	0	0	0	0	0.059	0	0	0.39	0.402
F1N833	Q5ZLG7	PHB2	SLC25A5	9031.ENSGALP00000023446	9031.ENSGALP00000014105	0	0	0	0	0.26	0.206	0	0.136	0.448
F1N833	A0A1L1RMM0;Q5ZMG9	PHB2	TCP1	9031.ENSGALP00000023446	9031.ENSGALP00000018987	0.047	0	0	0	0.481	0.058	0	0.086	0.517
F1N833	Q5ZLU4	PHB2	PSMD2	9031.ENSGALP00000023446	9031.ENSGALP00000039050	0	0	0	0	0.059	0	0	0.43	0.44
F1N833	F1NLW3	PHB2	TOMM22	9031.ENSGALP00000023446	9031.ENSGALP00000029965	0	0	0	0	0.286	0.206	0	0.35	0.599
F1N833	E1BTV1	PHB2	STOM	9031.ENSGALP00000023446	9031.ENSGALP00000034251	0	0	0	0	0	0.049	0	0.729	0.731
Q5ZMN9	A0A1D5NVI1	POLR2B	RPL9	9031.ENSGALP00000037170	9031.ENSGALP00000000205	0.184	0	0.296	0	0.435	0.31	0	0.302	0.815
Q5ZMN9	E1BY89	POLR2B	RPL23	9031.ENSGALP00000037170	9031.ENSGALP00000002493	0.184	0	0.274	0	0.424	0.291	0	0.302	0.8
Q5ZMN9	P42558	POLR2B	RAN	9031.ENSGALP00000037170	9031.ENSGALP00000004046	0	0	0	0	0.109	0	0.65	0	0.674
Q5ZMN9	Q5ZHW8	POLR2B	RPS14	9031.ENSGALP00000037170	9031.ENSGALP00000007287	0.122	0	0.284	0	0.327	0.258	0	0.222	0.711
Q5ZMN9	Q5ZIC4;A0A3Q2U7I7	POLR2B	RUVBL1	9031.ENSGALP00000037170	9031.ENSGALP00000009528	0	0	0.237	0	0.449	0.171	0	0.202	0.684
Q5ZMN9	F1NBN1	POLR2B	SEC61A1	9031.ENSGALP00000037170	9031.ENSGALP00000009577	0.122	0	0.311	0	0.298	0	0	0.222	0.625
Q5ZMN9	F1N9U0	POLR2B	PRPF6	9031.ENSGALP00000037170	9031.ENSGALP00000009642	0	0	0	0	0.199	0	0.6	0.05	0.669
Q5ZMN9	F1NYB1;P09244	POLR2B	TUBB3	9031.ENSGALP00000037170	9031.ENSGALP00000013964	0	0	0	0	0.102	0.207	0	0.39	0.527
Q5ZMN9	P32882	POLR2B	TUBB2B	9031.ENSGALP00000037170	9031.ENSGALP00000020884	0	0	0	0	0	0.207	0	0.39	0.495
Q5ZMN9	F1NH93	POLR2B	RPS20	9031.ENSGALP00000037170	9031.ENSGALP00000023266	0.122	0	0	0	0.302	0.257	0	0.222	0.598
Q5ZMN9	F1NPA9	POLR2B	RPS3	9031.ENSGALP00000037170	9031.ENSGALP00000035584	0.184	0	0	0	0.518	0.291	0	0.302	0.779
Q5ZMN9	P09653	POLR2B	TUBB6	9031.ENSGALP00000037170	9031.ENSGALP00000042665	0	0	0	0	0	0.15	0	0.334	0.409
Q5ZMN9	A0A1D5NXV1	POLR2B	TUBA1C	9031.ENSGALP00000037170	9031.ENSGALP00000037524	0	0	0	0	0	0.323	0	0.166	0.411
Q5ZMN9	G1K338	POLR2B	TUBB2A	9031.ENSGALP00000037170	9031.ENSGALP00000042274	0	0	0	0	0	0.207	0	0.39	0.495
Q5ZMN9	R4GGJ0	POLR2B	RPS16	9031.ENSGALP00000037170	9031.ENSGALP00000041159	0.122	0	0	0	0.338	0.258	0	0.222	0.619
Q5ZMN9	O42388;Q91021	POLR2B	UBB	9031.ENSGALP00000037170	9031.ENSGALP00000038735	0	0	0	0	0.058	0.163	0.6	0.101	0.678
Q5ZMN9	A0A1D5P3B1	POLR2B	RPL11	9031.ENSGALP00000037170	9031.ENSGALP00000039734	0.184	0	0	0	0.432	0.31	0.6	0.486	0.922
P0CB50	P42558	PRDX1	RAN	9031.ENSGALP00000016629	9031.ENSGALP00000004046	0	0	0	0	0.513	0.256	0	0.117	0.652
P0CB50	A0A1L1RMM0;Q5ZMG9	PRDX1	TCP1	9031.ENSGALP00000016629	9031.ENSGALP00000018987	0	0	0	0	0.326	0.06	0	0.171	0.429
P0CB50	R4GGJ0	PRDX1	RPS16	9031.ENSGALP00000016629	9031.ENSGALP00000041159	0	0	0	0	0.21	0.062	0	0.389	0.507
F1N9U0	A0A3Q3AW40	PRPF6	UNC45A	9031.ENSGALP00000009642	9031.ENSGALP00000013518	0	0	0	0	0.057	0	0	0.734	0.738
Q5ZKX2	E1BY89	PSMC6	RPL23	9031.ENSGALP00000020250	9031.ENSGALP00000002493	0	0	0.377	0	0.173	0.111	0	0	0.501
Q5ZKX2	P42558	PSMC6	RAN	9031.ENSGALP00000020250	9031.ENSGALP00000004046	0	0.004	0	0	0.347	0.067	0	0.17	0.45
Q5ZKX2	Q5ZHW8	PSMC6	RPS14	9031.ENSGALP00000020250	9031.ENSGALP00000007287	0	0	0.386	0	0.099	0.06	0	0	0.434
Q5ZKX2	A0A1L1RMM0;Q5ZMG9	PSMC6	TCP1	9031.ENSGALP00000020250	9031.ENSGALP00000018987	0	0	0	0	0.401	0.131	0	0.2	0.547
Q5ZKX2	A0A1D5P3B1	PSMC6	RPL11	9031.ENSGALP00000020250	9031.ENSGALP00000039734	0	0	0	0	0.129	0.065	0	0.635	0.676
Q5ZKX2	O42388;Q91021	PSMC6	UBB	9031.ENSGALP00000020250	9031.ENSGALP00000038735	0	0	0	0	0.118	0.685	0	0.118	0.733
Q5ZKX2	Q5ZLU4	PSMC6	PSMD2	9031.ENSGALP00000020250	9031.ENSGALP00000039050	0	0	0	0	0.796	0.988	0	0.852	0.999
Q5ZLU4	P42558	PSMD2	RAN	9031.ENSGALP00000039050	9031.ENSGALP00000004046	0	0	0	0	0.395	0.107	0	0.1	0.471
Q5ZLU4	F1NH93	PSMD2	RPS20	9031.ENSGALP00000039050	9031.ENSGALP00000023266	0	0	0	0	0.385	0.11	0	0.11	0.47
Q5ZLU4	F1NPA9	PSMD2	RPS3	9031.ENSGALP00000039050	9031.ENSGALP00000035584	0	0	0	0	0.268	0.11	0	0.244	0.464
Q5ZLU4	O42388;Q91021	PSMD2	UBB	9031.ENSGALP00000039050	9031.ENSGALP00000038735	0	0	0	0	0.059	0.939	0	0.156	0.947
Q5ZLU4	R4GGJ0	PSMD2	RPS16	9031.ENSGALP00000039050	9031.ENSGALP00000041159	0	0	0	0	0.399	0.107	0	0	0.44
F1NYW0	Q5ZM05	PTPN2	YWHAQ	9031.ENSGALP00000022449	9031.ENSGALP00000036122	0	0	0	0	0	0.066	0	0.477	0.49
Q5F3R8	Q98932	RAB11B	RAB5C	9031.ENSGALP00000000864	9031.ENSGALP00000005302	0	0	0.446	0.887	0.131	0.294	0	0.527	0.426
Q5F3R8	A0A1L1RXE9	RAB11B	UQCRC2	9031.ENSGALP00000000864	9031.ENSGALP00000003914	0	0	0	0	0	0.046	0	0.488	0.49
A0A452J7V2	E1C0C3	RAB2A	SEC63	9031.ENSGALP00000024868	9031.ENSGALP00000024664	0	0	0	0	0.094	0	0	0.388	0.421
Q98932	F1NTM6	RAB5C	TFRC	9031.ENSGALP00000005302	9031.ENSGALP00000012087	0	0	0	0	0	0.055	0.6	0.361	0.737
P42558	F1NH93	RAN	RPS20	9031.ENSGALP00000004046	9031.ENSGALP00000023266	0	0	0	0	0.424	0	0	0.09	0.453
P42558	Q5ZM05	RAN	YWHAQ	9031.ENSGALP00000004046	9031.ENSGALP00000036122	0	0	0	0	0.129	0.097	0.366	0.052	0.464
P42558	O42388;Q91021	RAN	UBB	9031.ENSGALP00000004046	9031.ENSGALP00000038735	0	0	0	0	0.153	0.203	0	0.274	0.467
P42558	F1NPA9	RAN	RPS3	9031.ENSGALP00000004046	9031.ENSGALP00000035584	0	0	0	0	0.507	0	0	0	0.507
P42558	Q5ZIC4;A0A3Q2U7I7	RAN	RUVBL1	9031.ENSGALP00000004046	9031.ENSGALP00000009528	0	0	0	0	0.535	0	0	0.205	0.615
P42558	A0A1L1RMM0;Q5ZMG9	RAN	TCP1	9031.ENSGALP00000004046	9031.ENSGALP00000018987	0	0	0	0	0.776	0	0	0.526	0.889
A0A1D5P3B1	A0A1D5NVI1	RPL11	RPL9	9031.ENSGALP00000039734	9031.ENSGALP00000000205	0.287	0	0	0	0.885	0.988	0.255	0.752	0.999
A0A1D5P3B1	E1BU66	RPL11	RPL38	9031.ENSGALP00000039734	9031.ENSGALP00000002218	0	0	0	0	0.885	0.988	0	0.786	0.999
A0A1D5P3B1	E1BY89	RPL11	RPL23	9031.ENSGALP00000039734	9031.ENSGALP00000002493	0.287	0	0	0	0.885	0.988	0.55	0.733	0.999
A0A1D5P3B1	Q5ZHW8	RPL11	RPS14	9031.ENSGALP00000039734	9031.ENSGALP00000007287	0.221	0	0	0	0.885	0.988	0	0.891	0.999
A0A1D5P3B1	E1C0F1	RPL11	RPN1	9031.ENSGALP00000039734	9031.ENSGALP00000009487	0	0	0	0	0.058	0.447	0	0	0.456
A0A1D5P3B1	F1NBN1	RPL11	SEC61A1	9031.ENSGALP00000039734	9031.ENSGALP00000009577	0.221	0	0	0	0.545	0.45	0	0.358	0.858
A0A1D5P3B1	A0A1L1RMM0;Q5ZMG9	RPL11	TCP1	9031.ENSGALP00000039734	9031.ENSGALP00000018987	0	0	0	0	0.384	0.077	0	0.201	0.506
A0A1D5P3B1	F1NH93	RPL11	RPS20	9031.ENSGALP00000039734	9031.ENSGALP00000023266	0.221	0	0	0	0.885	0.988	0	0.527	0.999
A0A1D5P3B1	Q9PTD6	RPL11	RPS6	9031.ENSGALP00000039734	9031.ENSGALP00000024283	0	0	0	0	0.885	0.988	0	0.792	0.999
A0A1D5P3B1	F1NPA9	RPL11	RPS3	9031.ENSGALP00000039734	9031.ENSGALP00000035584	0.287	0	0	0	0.885	0.988	0	0.848	0.999
A0A1D5P3B1	O42388;Q91021	RPL11	UBB	9031.ENSGALP00000039734	9031.ENSGALP00000038735	0	0	0	0	0.2	0.87	0	0	0.891
A0A1D5P3B1	R4GGJ0	RPL11	RPS16	9031.ENSGALP00000039734	9031.ENSGALP00000041159	0.221	0	0	0	0.885	0.988	0.23	0.499	0.999
E1BY89	A0A1D5NVI1	RPL23	RPL9	9031.ENSGALP00000002493	9031.ENSGALP00000000205	0.287	0	0.271	0	0.997	0.988	0.844	0.502	0.999
E1BY89	E1BU66	RPL23	RPL38	9031.ENSGALP00000002493	9031.ENSGALP00000002218	0	0	0	0	0.993	0.988	0.8	0.324	0.999
E1BY89	A0A1L1RMM0;Q5ZMG9	RPL23	TCP1	9031.ENSGALP00000002493	9031.ENSGALP00000018987	0	0	0.224	0	0.197	0.05	0	0.138	0.421
E1BY89	E1C0F1	RPL23	RPN1	9031.ENSGALP00000002493	9031.ENSGALP00000009487	0	0	0	0	0.059	0.567	0	0	0.575
E1BY89	F1NBN1	RPL23	SEC61A1	9031.ENSGALP00000002493	9031.ENSGALP00000009577	0.221	0	0.237	0	0.518	0.564	0	0.358	0.905
E1BY89	O42388;Q91021	RPL23	UBB	9031.ENSGALP00000002493	9031.ENSGALP00000038735	0	0	0	0	0.233	0.584	0.8	0.053	0.931
E1BY89	Q5ZHW8	RPL23	RPS14	9031.ENSGALP00000002493	9031.ENSGALP00000007287	0.221	0	0.365	0	0.999	0.988	0.6	0.358	0.999
E1BY89	R4GGJ0	RPL23	RPS16	9031.ENSGALP00000002493	9031.ENSGALP00000041159	0.221	0	0	0	0.997	0.988	0.678	0.358	0.999
E1BY89	F1NH93	RPL23	RPS20	9031.ENSGALP00000002493	9031.ENSGALP00000023266	0.221	0	0	0	0.995	0.988	0.6	0.358	0.999
E1BY89	F1NPA9	RPL23	RPS3	9031.ENSGALP00000002493	9031.ENSGALP00000035584	0.287	0	0	0	0.999	0.983	0.6	0.619	0.999
E1BY89	Q9PTD6	RPL23	RPS6	9031.ENSGALP00000002493	9031.ENSGALP00000024283	0	0	0	0	0.999	0.988	0	0.343	0.999
E1BU66	A0A1D5NVI1	RPL38	RPL9	9031.ENSGALP00000002218	9031.ENSGALP00000000205	0	0	0	0	0.992	0.988	0.8	0.807	0.999
E1BU66	F1NBN1	RPL38	SEC61A1	9031.ENSGALP00000002218	9031.ENSGALP00000009577	0	0	0	0	0.057	0.564	0	0	0.571
E1BU66	E1C0F1	RPL38	RPN1	9031.ENSGALP00000002218	9031.ENSGALP00000009487	0	0	0	0	0.059	0.567	0	0	0.575
E1BU66	O42388;Q91021	RPL38	UBB	9031.ENSGALP00000002218	9031.ENSGALP00000038735	0	0	0	0	0.282	0.578	0.8	0	0.934
E1BU66	R4GGJ0	RPL38	RPS16	9031.ENSGALP00000002218	9031.ENSGALP00000041159	0	0	0	0	0.993	0.988	0.6	0.329	0.999
E1BU66	Q5ZHW8	RPL38	RPS14	9031.ENSGALP00000002218	9031.ENSGALP00000007287	0	0	0	0	0.995	0.985	0.6	0.733	0.999
E1BU66	Q9PTD6	RPL38	RPS6	9031.ENSGALP00000002218	9031.ENSGALP00000024283	0	0	0	0	0.987	0.987	0	0.732	0.999
E1BU66	F1NPA9	RPL38	RPS3	9031.ENSGALP00000002218	9031.ENSGALP00000035584	0	0	0	0	0.992	0.983	0.6	0.632	0.999
E1BU66	F1NH93	RPL38	RPS20	9031.ENSGALP00000002218	9031.ENSGALP00000023266	0	0	0	0	0.99	0.988	0.6	0.734	0.999
A0A1D5NVI1	E1C0F1	RPL9	RPN1	9031.ENSGALP00000000205	9031.ENSGALP00000009487	0	0	0	0	0	0.567	0	0.072	0.58
A0A1D5NVI1	A0A1L1RMM0;Q5ZMG9	RPL9	TCP1	9031.ENSGALP00000000205	9031.ENSGALP00000018987	0	0	0.302	0	0.507	0	0	0.069	0.651
A0A1D5NVI1	O42388;Q91021	RPL9	UBB	9031.ENSGALP00000000205	9031.ENSGALP00000038735	0	0	0	0	0.235	0.585	0.8	0.068	0.932
A0A1D5NVI1	F1NBN1	RPL9	SEC61A1	9031.ENSGALP00000000205	9031.ENSGALP00000009577	0.221	0	0.413	0	0.593	0.564	0	0.358	0.938
A0A1D5NVI1	R4GGJ0	RPL9	RPS16	9031.ENSGALP00000000205	9031.ENSGALP00000041159	0.221	0	0	0	0.994	0.988	0.678	0.526	0.999
A0A1D5NVI1	Q5ZHW8	RPL9	RPS14	9031.ENSGALP00000000205	9031.ENSGALP00000007287	0.221	0	0.324	0	0.995	0.988	0.6	0.524	0.999
A0A1D5NVI1	F1NPA9	RPL9	RPS3	9031.ENSGALP00000000205	9031.ENSGALP00000035584	0.287	0	0.275	0	0.998	0.985	0.6	0.561	0.999
A0A1D5NVI1	Q9PTD6	RPL9	RPS6	9031.ENSGALP00000000205	9031.ENSGALP00000024283	0	0	0	0	0.997	0.988	0	0.623	0.999
A0A1D5NVI1	F1NH93	RPL9	RPS20	9031.ENSGALP00000000205	9031.ENSGALP00000023266	0.221	0	0	0	0.993	0.988	0.6	0.84	0.999
E1C0F1	A0A3Q3AQV2	RPN1	SEC31A	9031.ENSGALP00000009487	9031.ENSGALP00000041556	0	0	0	0	0.058	0	0	0.52	0.529
E1C0F1	E1C0C3	RPN1	SEC63	9031.ENSGALP00000009487	9031.ENSGALP00000024664	0	0	0	0	0.078	0	0	0.58	0.596
E1C0F1	F1NBN1	RPN1	SEC61A1	9031.ENSGALP00000009487	9031.ENSGALP00000009577	0	0	0	0	0.263	0.096	0	0.561	0.682
Q5ZHW8	A0A1L1RMM0;Q5ZMG9	RPS14	TCP1	9031.ENSGALP00000007287	9031.ENSGALP00000018987	0.043	0	0.215	0	0.417	0	0	0.295	0.649
Q5ZHW8	F1NBN1	RPS14	SEC61A1	9031.ENSGALP00000007287	9031.ENSGALP00000009577	0.154	0	0.285	0	0.428	0.443	0	0.269	0.833
Q5ZHW8	O42388;Q91021	RPS14	UBB	9031.ENSGALP00000007287	9031.ENSGALP00000038735	0	0	0	0	0.182	0.59	0.6	0.117	0.865
Q5ZHW8	R4GGJ0	RPS14	RPS16	9031.ENSGALP00000007287	9031.ENSGALP00000041159	0.154	0	0	0	0.997	0.988	0.8	0.776	0.999
Q5ZHW8	F1NH93	RPS14	RPS20	9031.ENSGALP00000007287	9031.ENSGALP00000023266	0.154	0	0	0	0.992	0.988	0.833	0.826	0.999
Q5ZHW8	Q9PTD6	RPS14	RPS6	9031.ENSGALP00000007287	9031.ENSGALP00000024283	0	0	0	0	0.995	0.988	0	0.825	0.999
Q5ZHW8	F1NPA9	RPS14	RPS3	9031.ENSGALP00000007287	9031.ENSGALP00000035584	0.221	0	0.228	0	0.999	0.983	0.839	0.847	0.999
R4GGJ0	Q5ZIC4;A0A3Q2U7I7	RPS16	RUVBL1	9031.ENSGALP00000041159	9031.ENSGALP00000009528	0	0	0	0	0.523	0.107	0	0	0.555
R4GGJ0	F1NBN1	RPS16	SEC61A1	9031.ENSGALP00000041159	9031.ENSGALP00000009577	0.154	0	0	0	0.418	0.373	0	0.257	0.739
R4GGJ0	A0A1L1RMM0;Q5ZMG9	RPS16	TCP1	9031.ENSGALP00000041159	9031.ENSGALP00000018987	0	0	0	0	0.3	0.201	0	0.119	0.464
R4GGJ0	F1NH93	RPS16	RPS20	9031.ENSGALP00000041159	9031.ENSGALP00000023266	0.154	0	0	0	0.997	0.988	0.8	0.731	0.999
R4GGJ0	Q9PTD6	RPS16	RPS6	9031.ENSGALP00000041159	9031.ENSGALP00000024283	0	0	0	0	0.995	0.988	0	0.771	0.999
R4GGJ0	F1NPA9	RPS16	RPS3	9031.ENSGALP00000041159	9031.ENSGALP00000035584	0.221	0	0	0	0.999	0.987	0.8	0.748	0.999
R4GGJ0	O42388;Q91021	RPS16	UBB	9031.ENSGALP00000041159	9031.ENSGALP00000038735	0	0	0	0	0.844	0.591	0.6	0.054	0.972
F1NH93	Q5ZIC4;A0A3Q2U7I7	RPS20	RUVBL1	9031.ENSGALP00000023266	9031.ENSGALP00000009528	0	0	0	0	0.518	0	0	0	0.518
F1NH93	F1NBN1	RPS20	SEC61A1	9031.ENSGALP00000023266	9031.ENSGALP00000009577	0.154	0	0	0	0.412	0.371	0	0.216	0.721
F1NH93	F1NPJ4	RPS20	SDHA	9031.ENSGALP00000023266	9031.ENSGALP00000021475	0.19	0	0	0	0	0	0	0.334	0.437
F1NH93	O42388;Q91021	RPS20	UBB	9031.ENSGALP00000023266	9031.ENSGALP00000038735	0	0	0	0	0.743	0.589	0.6	0.123	0.958
F1NH93	F1NPA9	RPS20	RPS3	9031.ENSGALP00000023266	9031.ENSGALP00000035584	0.221	0	0	0	0.993	0.988	0.839	0.734	0.999
F1NH93	Q9PTD6	RPS20	RPS6	9031.ENSGALP00000023266	9031.ENSGALP00000024283	0	0	0	0	0.989	0.988	0	0.631	0.999
F1NPA9	F1NBN1	RPS3	SEC61A1	9031.ENSGALP00000035584	9031.ENSGALP00000009577	0.221	0	0.318	0	0.565	0.299	0	0.358	0.877
F1NPA9	A0A1D5P198;A0A1D5PAR5	RPS3	TUBA3E	9031.ENSGALP00000035584	9031.ENSGALP00000016978	0	0	0	0	0.093	0	0	0.374	0.407
F1NPA9	A0A1L1RMM0;Q5ZMG9	RPS3	TCP1	9031.ENSGALP00000035584	9031.ENSGALP00000018987	0	0	0	0	0.398	0.085	0	0.413	0.648
F1NPA9	Q9PTD6	RPS3	RPS6	9031.ENSGALP00000035584	9031.ENSGALP00000024283	0	0	0	0	0.997	0.986	0	0.827	0.999
F1NPA9	A0A1D5NXV1	RPS3	TUBA1C	9031.ENSGALP00000035584	9031.ENSGALP00000037524	0	0	0	0	0.093	0	0	0.475	0.504
F1NPA9	O42388;Q91021	RPS3	UBB	9031.ENSGALP00000035584	9031.ENSGALP00000038735	0	0	0	0	0.6	0.596	0.6	0.414	0.957
Q9PTD6	F1NBN1	RPS6	SEC61A1	9031.ENSGALP00000024283	9031.ENSGALP00000009577	0	0	0	0	0.11	0.371	0	0.051	0.422
Q9PTD6	A0A1L1RMM0;Q5ZMG9	RPS6	TCP1	9031.ENSGALP00000024283	9031.ENSGALP00000018987	0	0	0	0	0.357	0.086	0	0.16	0.463
Q9PTD6	O42388;Q91021	RPS6	UBB	9031.ENSGALP00000024283	9031.ENSGALP00000038735	0	0	0	0	0.491	0.567	0	0.059	0.774
Q5ZIC4;A0A3Q2U7I7	A0A3Q2U278	RUVBL1	SMC1B	9031.ENSGALP00000009528	9031.ENSGALP00000022963	0	0	0	0	0.059	0.08	0	0.401	0.436
Q5ZIC4;A0A3Q2U7I7	A0A1L1RMM0;Q5ZMG9	RUVBL1	TCP1	9031.ENSGALP00000009528	9031.ENSGALP00000018987	0	0	0	0	0.42	0.11	0	0.43	0.68
A0A1D5P2Q1	E1C0C3	SACM1L	SEC63	9031.ENSGALP00000019303	9031.ENSGALP00000024664	0	0	0	0	0.093	0.135	0	0.305	0.407
F1NPJ4	A0A1L1RXE9	SDHA	UQCRC2	9031.ENSGALP00000021475	9031.ENSGALP00000003914	0	0	0	0	0.652	0.342	0.924	0.932	0.998
F1NPJ4	F1NLW3	SDHA	TOMM22	9031.ENSGALP00000021475	9031.ENSGALP00000029965	0	0	0	0	0.093	0.106	0	0.32	0.401
F1NPJ4	A0A1D5PNK3	SDHA	UCP3	9031.ENSGALP00000021475	9031.ENSGALP00000027932	0	0	0	0	0.149	0	0	0.405	0.472
A0A3Q3AQV2	F1NBN1	SEC31A	SEC61A1	9031.ENSGALP00000041556	9031.ENSGALP00000009577	0	0	0	0	0.296	0	0	0.334	0.511
F1NBN1	A0A1L1RMM0;Q5ZMG9	SEC61A1	TCP1	9031.ENSGALP00000009577	9031.ENSGALP00000018987	0	0	0.286	0	0.102	0	0	0.141	0.401
F1NBN1	E1C0C3	SEC61A1	SEC63	9031.ENSGALP00000009577	9031.ENSGALP00000024664	0	0	0	0	0.632	0.87	0	0.781	0.988
Q5ZLZ6	A0A1D5P6Q8	SLC16A1	SLC2A1	9031.ENSGALP00000002631	9031.ENSGALP00000007795	0	0	0	0	0.116	0	0	0.61	0.641
A0A1D5PX68	A0A1D5P6Q8	SLC25A1	SLC2A1	9031.ENSGALP00000001882	9031.ENSGALP00000007795	0	0	0	0	0.058	0	0	0.43	0.44
Q5ZIF4	A0A1L1RXE9	SLC25A13	UQCRC2	9031.ENSGALP00000015517	9031.ENSGALP00000003914	0	0	0	0	0.199	0.203	0	0.315	0.524
Q5ZLZ0	A0A1L1RXE9	SLC25A3	UQCRC2	9031.ENSGALP00000018750	9031.ENSGALP00000003914	0	0	0	0	0.77	0.041	0	0.098	0.784
Q5ZLZ0	Q5ZLG7	SLC25A3	SLC25A5	9031.ENSGALP00000018750	9031.ENSGALP00000014105	0	0	0	0	0.652	0.105	0	0.493	0.828
Q5ZLZ0	F1NLW3	SLC25A3	TOMM22	9031.ENSGALP00000018750	9031.ENSGALP00000029965	0	0	0	0	0.098	0.293	0	0.471	0.633
Q5ZLG7	A0A1L1RXE9	SLC25A5	UQCRC2	9031.ENSGALP00000014105	9031.ENSGALP00000003914	0	0	0	0	0.421	0.37	0	0.216	0.689
Q5ZLG7	P09653	SLC25A5	TUBB6	9031.ENSGALP00000014105	9031.ENSGALP00000042665	0	0	0	0	0.057	0.061	0	0.383	0.405
A0A1D5P6Q8	E1BTV1	SLC2A1	STOM	9031.ENSGALP00000007795	9031.ENSGALP00000034251	0	0	0	0	0	0.102	0	0.754	0.769
A0A1L1RMM0;Q5ZMG9	F1NYB1;P09244	TCP1	TUBB3	9031.ENSGALP00000018987	9031.ENSGALP00000013964	0	0	0	0	0.059	0.367	0	0.122	0.431
A0A1L1RMM0;Q5ZMG9	P32882	TCP1	TUBB2B	9031.ENSGALP00000018987	9031.ENSGALP00000020884	0	0	0	0	0.08	0.367	0	0.122	0.444
A0A1L1RMM0;Q5ZMG9	G1K338	TCP1	TUBB2A	9031.ENSGALP00000018987	9031.ENSGALP00000042274	0	0	0	0	0.11	0.367	0	0.122	0.462
F1NTM6	O42388;Q91021	TFRC	UBB	9031.ENSGALP00000012087	9031.ENSGALP00000038735	0	0	0	0	0	0.131	0.6	0.076	0.65
F1NLW3	A0A1L1RXE9	TOMM22	UQCRC2	9031.ENSGALP00000029965	9031.ENSGALP00000003914	0	0	0	0	0.051	0.202	0	0.441	0.54
F1NLW3	A0A1D5PNK3	TOMM22	UCP3	9031.ENSGALP00000029965	9031.ENSGALP00000027932	0	0	0	0	0.093	0.304	0	0.144	0.412
A0A1D5NXV1	F1NYB1;P09244	TUBA1C	TUBB3	9031.ENSGALP00000037524	9031.ENSGALP00000013964	0	0	0	0.917	0.303	0.427	0.881	0.417	0.95
A0A1D5NXV1	A0A1D5P198;A0A1D5PAR5	TUBA1C	TUBA3E	9031.ENSGALP00000037524	9031.ENSGALP00000016978	0	0	0	0.986	0	0.342	0.487	0.143	0.648
A0A1D5NXV1	P32882	TUBA1C	TUBB2B	9031.ENSGALP00000037524	9031.ENSGALP00000020884	0	0	0	0.916	0.24	0.427	0.881	0.517	0.946
A0A1D5NXV1	P09653	TUBA1C	TUBB6	9031.ENSGALP00000037524	9031.ENSGALP00000042665	0	0	0	0.917	0.24	0.302	0.867	0.492	0.926
A0A1D5NXV1	G1K338	TUBA1C	TUBB2A	9031.ENSGALP00000037524	9031.ENSGALP00000042274	0	0	0	0.916	0.576	0.427	0.881	0.537	0.97
A0A1D5P198;A0A1D5PAR5	F1NYB1;P09244	TUBA3E	TUBB3	9031.ENSGALP00000016978	9031.ENSGALP00000013964	0	0	0	0.918	0.24	0.573	0.893	0.259	0.963
A0A1D5P198;A0A1D5PAR5	P09653	TUBA3E	TUBB6	9031.ENSGALP00000016978	9031.ENSGALP00000042665	0	0	0	0.917	0.24	0.302	0.867	0.223	0.924
A0A1D5P198;A0A1D5PAR5	G1K338	TUBA3E	TUBB2A	9031.ENSGALP00000016978	9031.ENSGALP00000042274	0	0	0	0.916	0.24	0.573	0.893	0.259	0.963
A0A1D5P198;A0A1D5PAR5	P32882	TUBA3E	TUBB2B	9031.ENSGALP00000016978	9031.ENSGALP00000020884	0	0	0	0.916	0.24	0.573	0.893	0.259	0.963
A0A1D5PNK3	A0A1L1RXE9	UCP3	UQCRC2	9031.ENSGALP00000027932	9031.ENSGALP00000003914	0	0	0	0	0.067	0.111	0	0.419	0.476
